# Supplementary material for: Understanding the prevalence of bear part consumption in Cambodia: A comparison of specialised questioning techniques
Source: PLoS One. 2019 Feb 20;14(2):e0211544. doi: 10.1371/journal.pone.0211544 (PMC6382108; doi:10.1371/journal.pone.0211544)
Supplement: S1 Data — All relevant data collected for this study. (XLSX) [file pone.0211544.s001.xlsx]

## Sheet: RawData
9.​ [ក្រុមគ្រួសារ (ឧ៖ ម្តាយ, ឪពុក, បងប្អូនFemale, បងប្អូនMale, ប្តី/ប្រពន្ធ,ជីដូនជីតា, ពូ, មីង, បងប្អូនជីដូនមួយ)]	9. [មិត្តភក្តិ (ឧ៖ មិត្តMale, មិត្តFemale, មិត្តភក្តិជិតស្និត)]	9. [អ្នករួមការងារ និងចៅហ្វាយនាយ]	9. [អ្នកជំនាញវេជ្ជសាស្រ្ត (ឧ៖ គ្រូថ្នាំបុរាណ, វេជ្ជបណ្ឌិត, គិលានុបដ្ខាយិការ ...។ល។)]	9. [ព្រៈសង្ឃ និង អ្នកដឹកនាំសាសានា]	10. [ក. គ្រូថ្នាំបុរាណ (ខ្មែរ, ចិនសែ, ឡាវ...។ល។)]	10. [ខ. អ្នកជំនាញវេជ្ជសាស្ត្រសម័យ (ឧ៖ វេជ្ជបណ្ឌិត, គិលានុបដ្ខាយិការ, អ្នកលក់ថ្នាំ)]	10. [គ. អ្នកដឹកនាំសាសនា/ព្រះសង្ឃ (ឧ៖ អ្នកដឹកនាំសាសនាគ្រឹស្ត, អ្នកដឹកនាំអ៊ីស្លាម, ព្រះសង្ឈ)]	10. [ឃ. បុគ្គលិកសេវារុក្ខាប្រមាញ់កម្ពុជា (ឧ៖ បុគ្គលិករដ្ឋផ្នែកព្រៃឈើ ឬ បុគ្គលិកផ្នែកតំបន់ដែនការពារ)]	10.[ង. អ្នកធ្វើការខាងអភិរក្ស]	10. [ច. ប៉ូលីសចរាចរណ៍]	11. តើអ្នកប្រកបរបរវេជ្ជសាស្ត្រភាគច្រើនដែលអ្នកស្គាល់ប្រើប្រាស់៖ (សូមគូស √ លើប្រអប់មួយ)	12. ក. នៅក្នុងរយៈពេល 12 ខែចុងក្រោយនេះ តើអ្នកបានប្រើប្រាស់ឱសថសម័យដែរឬNo? (សូមគូស √ លើប្រអប់មួយ)	12ខ. នៅក្នុងរយៈពេល 12 ខែចុងក្រោយនេះ តើអ្នកបានប្រើប្រាស់ឱសថបុរាណដែរឬNo? (សូមគូស √ លើប្រអប់មួយ)	12គ. នៅក្នុងរយៈពេល 12 ខែចុងក្រោយនេះ តើអ្នកបានប្រើប្រាស់ឱសថបែបណាច្រើជាងគេ? (សូមគូស √ លើប្រអប់មួយ)	ជ្រើសរើសទម្រង់	13. ខ្ញុំនឹងចាប់ផ្តើមសួរសំនួរមួយដែលទាក់ទងនឹងសត្វដោយបង្ហាញទៅអ្នកអំពីវិធីសាស្រ្តនេះ។ តើអ្នកអាចប្រាប់ខ្មុំបានNoថា តើមានសត្វចំនួនប៉ុន្មានប្រភេទក្នុងរូបភាពនេះដែលអ្នកបានឃើញផ្ទាល់ភ្នែក (មិនមែនតាមទូរទស្សន៍, Facebook, កុំព្យូទ័រ ឬ ទូរស័ព្ទ) ក្នុងអំឡុងរយៈពេល 12 ខែចុងក្រោយនេះ? មិនចាំបាច់បញ្ជាក់សត្វមួយណាខ្លះអ្នកបានឃើញNo។	14. តារាងបន្ទាប់នេះគឺទាក់ទងនឹងការបើកបរ តើសកម្មភាពចំនួនប៉ុន្មានក្នុងរូបដែលអ្នកបានធ្វើក្នុងអំឡុងរយៈពេល 12 ខែចុងក្រោយនេះ? មិនចាំបាច់បង្ហាញសកម្មភាពមួយណាខ្លះអ្នកបានឬមិនបានធ្វើNo គ្រាន់តែបង្ហាញចំនួនបានហើយ ។	15. តារាងបន្ទាប់មកទៀតនេះគឺទាក់ទងនឹងការព្យាបាលជម្ងឺ តើរឿងរាវចំនួនប៉ុន្មានខាងក្រោមដែលអ្នកបានធ្វើក្នុងអំឡុងរយៈពេល 12 ខែចុងក្រោយនេះ? មិនចាំបាច់បង្ហាញរឿងរាវមួយណាខ្លះអ្នកបានឬមិនបានធ្វើNo គ្រាន់តែបង្ហាញចំនួនបានហើយ ។	16. ក. ដោយគិតអំពី គ្រួសារនិងមិត្តភក្តិជិតស្និតរបស់អ្នក តើប៉ុន្មានភាគរយ (ចន្លោះ 0-100%) នៃពួកគេដែលអ្នកគិតថាប្រើប្រាស់សរីរាង្គ ឬ ផលិតផលខ្លាឃ្មុំសំរាប់ជាឱសថ ឬ ក្នុងគោលបំណងផ្សេងទៀត ? សូមគូសរង្វង់លើចំណុចមួយខាងក្រោម។ ប្រសិនបើអ្នកDK - សូមធ្វើការប៉ាន់ស្មាន	16.ខ. តើមិត្តភក្ភិជិតស្និទរបស់អ្នកប៉ុន្មាននាក់ ដែលអ្នកបានដឹងច្បាស់ថាពួកគេបានប្រើប្រាស់ សិរីរាង្គខ្លាឃ្មុំឬ ផលិតផលខ្លាឃ្មុំសំរាប់ជាឱសថ ឬ ក្នុងគោលបំណងផ្សេងទៀត?	16.គ. ក្រៅពីអ្នក, តើមានមនុស្សផ្សេងទៀតប៉ុន្មាននាក់ដែលអ្នកជឿថាពួកគេបានដឹងថាមិត្តភក្កិម្នាក់នេះ បានប្រើប្រាស់សិរីរាង្គខ្លាឃ្មុំឬ ផលិតផលខ្លាឃ្មុំសំរាប់ជាឱសថ ឬ ក្នុងគោលបំណងផ្សេងទៀត?	17. [ក. ចំនួនខ្លាឃ្មុំនៅក្នុងព្រៃនៅប្រNoសកម្ពុជា កំពុងកើនឡើង]	17. [ខ. ការប្រមាញ់ខ្លាឃ្មុំនៅប្រNoសកម្ពុជាគឺស្របច្បាប់]	17. [គ. ទឹកប្រមាត់អាចយកចេញពីខ្លួនខ្លាឃ្មុំបានដោយមិនចាំបាច់សម្លាប់សត្វខ្លាឃ្មុំនោះ]	17. [ឃ. ខ្លាឃ្មុំភាគច្រើននៅក្នុងកសិដ្ឋាន បានកើតពីការចិញ្ចឹមផ្ទាល់នៅទីនោះ]	17. [ង. ការប្រើប្រាស់ផលិតផលពីសត្វខ្លាឃ្មុំនៅក្នុងប្រNoសកម្ពុជាគឺស្របច្បាប់]	17. [ច. មនុស្សភាគច្រើនដែលទស្សនៈរបស់ពួកគេ ដែលអ្នកឲ្យតម្លៃ... បានប្រើប្រាស់ទឹកប្រមាត់ខ្លាឃ្មុំសំរាប់ជាឱសថ ឬ ក្នុងគោលបំណងផ្សេងទៀត កាលពីអតីតកាល]	17. [ឆ.មនុស្សភាគច្រើនដែលទស្សនៈរបស់ពួកគេ ដែលអ្នកឲ្យតម្លៃ... នឹងប្រើប្រាស់ទឹកប្រមាត់ខ្លាឃ្មុំ នៅពេលអនាគត]	17. [ជ.មនុស្សភាគច្រើនដែលទស្សនៈរបស់ពួកគេដែលអ្នកឲ្យតម្លៃ... ជឿថា អ្នកគួរប្រើប្រាស់ទឹកប្រមាត់ខ្លាឃ្មុំ]	18. [ក. ទឹកប្រមាត់ខ្លាឃ្មុំមានសារៈសំខាន់ផ្នែកឱសថ]	18. [ខ. ទឹកប្រមាត់ខ្លាឃ្មុំព្រៃមានប្រយោជន៍៍ផ្នែកឱសថខ្លាំងជាងទឹកប្រមាត់ខ្លាឃ្មុំកសិដ្ឋាន]	18. [គ. វាជាការងាយស្រួលក្នុងការរកកន្លែងទិញទឹកប្រមាត់ខ្លាឃ្មុំ]	18. [ឃ. មានជម្រើសឱសថល្អៗ ជំនួសទឹកប្រមាត់ខ្លាឃ្មុំ/ប្រមាត់ខ្លាឃ្មុំបាន]	18. [ង. ការប្រើទឹកប្រមាត់ខ្លាឃ្មុំគឺជាផ្នែកដ៏សំខាន់មួយនៃវប្បធម៌របស់អ្នក]	18. [ច. ការប្រើទឹកប្រមាត់ខ្លាឃ្មុំព្រៃនឹងនាំទៅរកការផុតពូជខ្លាឃ្មុំនៅក្នុងព្រៃ]	18. [ឆ. វាគ្មានបញ្ហាNoក្នុងការប្រើប្រាស់ទឹកប្រមាត់ខ្លាឃ្មុំដែលបានពីការចិញ្ចឹមក្នុងកសិដ្ឋាន]	19. [ក. សម្លរក្រញ៉ាំខ្លាឃ្មុំ]	19. [ខ. ស្រាត្រាំក្រញ៉ាំខ្លាឃ្មុំ]	19. [គ. ទឹកប្រមាត់ខ្លាឃ្មុំ]	19. [ឃ. ប្រមាត់ខ្លាឃ្មុំ]	19. [ង. ខ្លាញ់ខ្លាឃ្មុំ]	19. [ច. ឈាមខ្លាឃ្មុំ]	19. [ឆ. ឆ្អឹងខ្លាឃ្មុំ]	19. [ជ.សាច់ខ្លាឃ្មុំ]	20. តើ​លើកចុងក្រោយ​​ដែល​អ្នក​បានប្រើ​ប្រាស់សរីរាង្គឬផលិតផល​​ខ្លាឃ្មុំគឺនៅពេលណា​?​​	21. តើ​អ្នក​បាន​ប្រើប្រាស់​​សរីរាង្គ​​​​​ឬផលិតផល​​ខ្លាឃ្មុំញឹក​ញាប់​ប៉ុណ្ណា​នៅ​ក្នុង​​​ជីវិត​របស់អ្នក?	22. ក. ប្រសិនបើអ្នកបានប្រើប្រាស់សរីរាង្គខ្លាឃ្មុំ តើអ្នកណាជាអ្នកផ្តល់ឲ្យ ឬ នែនាំឲ្យអ្នកប្រើពីដំបូង? (សូមគូស √ លើប្រអប់មួយ)	22. ខ. តើអ្នកបានស្ថិតនៅកន្លែងណា?	23. 1. [ប្រមាត់ខ្លាឃ្មុំ/ក្រញ៉ាំខ្លាឃ្មុំ]
9_Rank_Family	9_Rank_Friends	9_Rank_Work	9_Rank_Medics	9_Rank_Monks	10_Value_TradHealer	10_Value_WesternMed	10_Value_Monk	10_Value_Forestry	10_Value_Conservation	10_Value_TrafficCop	11_Medics_use	12_a_PastYear_Western	12_b_PastYear_Trad.	12_c_PastYear_most	UCT_Green_Red	13_UCT_animals	14_UCT_transport	15_UCT_medical	16_a_Percent_use_parts	16_b_NT_YouKnow	16_c_NT_OthersKnow	17_a_TF_BearsIncrease	17_b_TF_HuntLegal	17_c_TF_ExtractBile	17_d_TF_CaptiveBorn	17_e_TF_ConsumeLegal	17_f_TF_MostHaveUsed	17_g_TF_MostWillUse	17_h_TF_Recommend	18_a_MedValue	18_b_WildBetter	18_c_EasyBuy	18_d_Alternatives	18_e_Culture	18_f_Extinction	18_g_Acceptable	19_a_Used_Soup	19_b_Used_Wine	19_c_Used_Bile	19_d_Used_Gallbladded	19_d_Used_Fat	19_d_Used_Blood	19_d_Used_Bone	19_d_Used_Meat	20_Most_Recent	21_How_Often	22_a_Offered_Who	22_b_Offered_where	23_1_Pair1
1	2	3	5	4	Value a little	Highly value	Highly value	Highly value	Highly value	Highly value	A combination of western and traditional medicine	Yes	No	Western medicine	A	4	3	3	0-20%	NA	NA	FALSE	FALSE	FALSE	TRUE	FALSE	TRUE	FALSE	FALSE	Disagree	Strongly Agree	Strongly Disagree	Strongly Agree	Strongly Disagree	Strongly Agree	Disagree	No	No	No	No	No	No	No	No	Never	Never	NA	NA	Left
1	2	4	3	5	Highly value	Highly value	Highly value	Value moderately	Highly value	Highly value	Western medicine	Yes	No	Western medicine	B	3	1	3	0-20%	NA	NA	FALSE	TRUE	TRUE	TRUE	FALSE	TRUE	FALSE	FALSE	Agree	Agree	Disagree	Agree	Disagree	Agree	Agree	No	No	No	No	No	No	No	No	Never	Never	NA	NA	Right
1	3	4	5	2	Highly value	Highly value	Highly value	Highly value	Highly value	Highly value	A combination of western and traditional medicine	Yes	Yes	Western medicine	B	1	1	3	0-20%	NA	NA	FALSE	FALSE	DK	DK	DK	TRUE	FALSE	FALSE	ND	Agree	Disagree	Strongly Agree	Agree	Strongly Agree	Agree	No	No	No	No	No	No	Yes	No	Within the last year	1-10 times	Medical expert	village	Left
1	5	2	4	3	Value moderately	Highly value	Highly value	Value moderately	Highly value	Highly value	Western medicine	Yes	Yes	Western medicine	A	2	2	3	0-20%	NA	NA	FALSE	FALSE	FALSE	FALSE	FALSE	FALSE	DK	FALSE	Agree	Agree	Strongly Disagree	Agree	Disagree	Strongly Agree	Disagree	No	No	No	No	No	No	No	No	Never	Never	NA	NA	Left
1	3	2	4	5	Value moderately	Value moderately	Highly value	Value moderately	Value moderately	Highly value	A combination of western and traditional medicine	Yes	Yes	Western medicine	B	1	2	3	0-20%	NA	NA	FALSE	FALSE	FALSE	FALSE	TRUE	TRUE	FALSE	FALSE	Agree	Strongly Agree	Strongly Disagree	Agree	Disagree	Strongly Agree	Agree	No	No	No	Yes	No	No	No	No	Within the last year	1-10 times	Acquaintance	village	Left
1	3	2	ND	ND	Value a little	Highly value	Highly value	Value moderately	Value moderately	Highly value	A combination of western and traditional medicine	Yes	Yes	Western medicine	B	1	1	3	61-80%	5	10	TRUE	FALSE	FALSE	FALSE	TRUE	TRUE	FALSE	FALSE	Strongly Agree	Strongly Agree	Disagree	Agree	Disagree	Strongly Agree	Disagree	No	No	No	No	No	No	No	No	Never	Never	NA	NA	Left
3	2	1	5	4	Value a little	Value moderately	Value moderately	Value moderately	Highly value	Value moderately	Western medicine	Yes	No	Western medicine	B	1	2	2	0-20%	NA	NA	FALSE	FALSE	DK	FALSE	FALSE	FALSE	FALSE	FALSE	Agree	Agree	Disagree	Strongly Agree	Strongly Disagree	Strongly Agree	Disagree	No	No	No	No	No	No	No	No	Never	Never	NA	NA	Right
1	3	2	5	4	Value moderately	Highly value	Highly value	Value a little	Value a little	Value moderately	Western medicine	Yes	No	Western medicine	A	3	3	1	0-20%	NA	NA	FALSE	FALSE	FALSE	FALSE	FALSE	TRUE	FALSE	FALSE	Agree	Agree	Disagree	Agree	Disagree	Agree	Disagree	No	No	No	No	No	No	No	No	Never	Never	NA	NA	Right
1	2	3	4	5	Value moderately	Value moderately	Value moderately	Value a little	Highly value	Value moderately	A combination of western and traditional medicine	Yes	No	Western medicine	A	5	4	2	21-40%	NA	NA	FALSE	FALSE	DK	DK	TRUE	TRUE	DK	FALSE	Strongly Agree	Agree	Disagree	Disagree	DK	Strongly Agree	DK	No	No	No	No	No	No	No	No	Never	Never	NA	NA	Left
1	2	3	4	5	Value moderately	Highly value	Highly value	Value moderately	Value moderately	Value moderately	Western medicine	Yes	No	Western medicine	B	1	2	2	41-60%	6	4	TRUE	FALSE	FALSE	TRUE	TRUE	FALSE	FALSE	FALSE	Strongly Agree	Agree	Disagree	Agree	Agree	Agree	Agree	No	No	No	No	No	No	No	No	Never	Never	NA	NA	Right
1	2	4	3	5	Value a little	Highly value	Highly value	Value moderately	Highly value	Highly value	Western medicine	Yes	No	Western medicine	B	1	1	0	0-20%	NA	NA	DK	FALSE	FALSE	DK	DK	DK	DK	DK	DK	Agree	DK	DK	DK	Agree	DK	No	No	No	No	No	No	No	No	Never	Never	NA	NA	Left
1	3	5	4	2	Value moderately	Highly value	Highly value	Don’t value at all	Value moderately	Highly value	Western medicine	No	Yes	Traditional medicine	B	1	1	1	0-20%	NA	NA	TRUE	FALSE	FALSE	FALSE	TRUE	FALSE	DK	FALSE	Agree	Strongly Agree	Strongly Disagree	Agree	Disagree	Strongly Agree	Agree	No	No	No	No	No	No	No	No	Never	Never	NA	NA	Left
1	2	3	5	4	Value a little	Highly value	Highly value	Highly value	Highly value	Highly value	A combination of western and traditional medicine	Yes	No	Western medicine	B	1	1	0	0-20%	NA	NA	DK	FALSE	FALSE	FALSE	DK	TRUE	DK	DK	DK	Agree	Disagree	Disagree	Disagree	Agree	Agree	No	No	No	No	No	No	No	No	Never	Never	NA	NA	Left
1	3	2	4	5	Value moderately	Highly value	Highly value	Highly value	Highly value	Highly value	Western medicine	Yes	No	Western medicine	A	1	1	1	0-20%	NA	NA	FALSE	FALSE	DK	FALSE	DK	DK	TRUE	DK	Agree	Agree	Strongly Disagree	Agree	Strongly Disagree	Strongly Agree	Agree	No	No	No	No	No	No	No	No	Never	Never	NA	NA	Left
1	2	4	3	5	Value moderately	Highly value	Highly value	Highly value	Highly value	Highly value	A combination of western and traditional medicine	Yes	Yes	Western medicine	A	2	2	2	0-20%	NA	NA	TRUE	FALSE	FALSE	FALSE	TRUE	TRUE	TRUE	TRUE	Agree	Agree	Disagree	Agree	Disagree	Strongly Agree	Agree	No	No	No	No	No	No	No	No	Never	Never	NA	NA	Left
1	2	5	4	3	Value moderately	Highly value	Value moderately	Value moderately	Value a little	Value a little	Western medicine	Yes	No	Western medicine	B	1	2	2	0-20%	NA	NA	FALSE	FALSE	FALSE	TRUE	FALSE	DK	DK	DK	Agree	Agree	Disagree	DK	DK	Disagree	DK	No	No	No	No	No	No	No	No	Never	Never	NA	NA	Left
1	5	2	3	4	Highly value	Value moderately	Highly value	Value a little	Don’t value at all	Value moderately	Western medicine	Yes	Yes	Traditional medicine	B	3	3	2	0-20%	NA	NA	FALSE	FALSE	FALSE	FALSE	FALSE	TRUE	TRUE	FALSE	Strongly Agree	Strongly Agree	Strongly Disagree	Strongly Agree	Disagree	Strongly Agree	Strongly Disagree	No	No	No	No	No	No	No	No	Never	Never	NA	NA	Left
1	2	5	4	3	Value moderately	Value moderately	Value moderately	Value a little	Don’t value at all	Value a little	Western medicine	Yes	Yes	Western medicine	A	2	2	3	0-20%	NA	NA	FALSE	FALSE	FALSE	FALSE	TRUE	FALSE	FALSE	FALSE	Agree	Agree	Disagree	Strongly Agree	Agree	Strongly Agree	Agree	No	No	No	No	No	No	No	No	Never	Never	NA	NA	Left
1	4	2	3	5	Value moderately	Highly value	Highly value	Value a little	Highly value	Highly value	Western medicine	No	No	NA	A	2	2	1	0-20%	NA	NA	DK	FALSE	FALSE	FALSE	FALSE	TRUE	TRUE	TRUE	Agree	Strongly Agree	Strongly Disagree	Strongly Agree	Disagree	Strongly Agree	Strongly Agree	No	No	No	No	No	No	No	No	Never	Never	NA	NA	Left
1	2	5	4	3	Value moderately	Value moderately	Value moderately	Highly value	Highly value	Highly value	Western medicine	Yes	No	Western medicine	B	1	1	1	0-20%	NA	NA	FALSE	FALSE	FALSE	TRUE	FALSE	TRUE	FALSE	FALSE	Agree	Agree	Strongly Disagree	Strongly Agree	Disagree	Agree	Disagree	No	No	No	No	No	No	No	No	Never	Never	NA	NA	Left
1	4	5	3	2	Value moderately	Value a little	Value a little	Value moderately	Value a little	Value a little	Western medicine	Yes	Yes	Western medicine	B	1	2	3	0-20%	NA	NA	TRUE	FALSE	FALSE	TRUE	FALSE	FALSE	FALSE	DK	DK	Agree	DK	Disagree	Disagree	Agree	Disagree	No	No	No	No	No	No	No	No	Never	Never	NA	NA	Left
1	5	2	3	4	Value moderately	Value moderately	Value moderately	Value a little	Value a little	Value moderately	A combination of western and traditional medicine	Yes	No	Western medicine	A	2	3	2	0-20%	NA	NA	FALSE	FALSE	DK	TRUE	TRUE	DK	DK	DK	Agree	Agree	Disagree	Agree	Disagree	Agree	Agree	No	No	No	No	No	No	No	No	Never	Never	NA	NA	Left
1	2	3	4	5	Highly value	Highly value	Highly value	Value moderately	Highly value	Highly value	Western medicine	No	No	NA	B	1	1	1	0-20%	NA	NA	FALSE	FALSE	FALSE	FALSE	FALSE	DK	DK	DK	Disagree	Strongly Agree	Strongly Disagree	Disagree	Strongly Disagree	Agree	Disagree	No	No	No	No	No	No	No	No	Never	Never	NA	NA	Left
1	2	3	4	5	Value moderately	Highly value	Value moderately	Value moderately	Value moderately	Value moderately	Western medicine	Yes	No	Western medicine	B	1	1	1	0-20%	NA	NA	DK	FALSE	TRUE	FALSE	FALSE	DK	TRUE	DK	DK	DK	Strongly Disagree	Agree	Disagree	Strongly Agree	DK	No	No	No	No	No	No	No	No	Never	Never	NA	NA	Left
1	5	4	3	2	Value moderately	Highly value	Highly value	Value moderately	Value moderately	Highly value	A combination of western and traditional medicine	No	No	NA	A	2	1	1	0-20%	NA	NA	TRUE	FALSE	DK	TRUE	TRUE	TRUE	TRUE	TRUE	Agree	Strongly Agree	Agree	Agree	Agree	Strongly Agree	Strongly Agree	No	No	No	No	No	No	No	No	Never	Never	NA	NA	Left
1	2	3	4	5	Value a little	Value a little	Value moderately	Value a little	Value moderately	Highly value	Western medicine	Yes	No	Western medicine	B	1	1	1	0-20%	NA	NA	FALSE	FALSE	FALSE	FALSE	DK	DK	TRUE	FALSE	Agree	Agree	DK	Strongly Agree	Disagree	Strongly Agree	Disagree	No	No	No	No	No	No	Yes	No	Between 1-5 years ago	1-10 times	Relative	village	Right
1	2	5	3	4	Value moderately	Highly value	Value moderately	Highly value	Value moderately	Highly value	Western medicine	Yes	No	Western medicine	B	1	1	1	0-20%	NA	NA	TRUE	FALSE	FALSE	TRUE	FALSE	TRUE	TRUE	TRUE	Agree	Agree	Disagree	Disagree	Agree	Strongly Agree	Strongly Agree	No	No	No	No	No	No	No	No	Never	Never	NA	NA	Left
1	2	4	5	3	Value moderately	Highly value	Highly value	Value moderately	Highly value	Value moderately	Western medicine	No	No	NA	A	2	3	0	0-20%	NA	NA	FALSE	FALSE	FALSE	TRUE	FALSE	TRUE	FALSE	FALSE	Agree	Strongly Agree	Strongly Disagree	Agree	Disagree	Strongly Agree	Agree	No	No	No	No	No	No	No	No	Never	Never	NA	NA	Right
1	2	3	4	5	DK	Value moderately	Value moderately	Value moderately	Value moderately	Value moderately	Western medicine	Yes	Yes	Western medicine	B	1	1	2	0-20%	NA	NA	FALSE	FALSE	FALSE	FALSE	FALSE	DK	DK	FALSE	DK	Agree	Disagree	Strongly Agree	Disagree	Strongly Agree	Disagree	No	No	No	No	No	No	No	No	Never	Never	NA	NA	Left
1	2	4	3	5	DK	Value moderately	Value moderately	Value a little	Highly value	Value moderately	Western medicine	No	No	NA	B	1	3	1	0-20%	NA	NA	DK	FALSE	DK	FALSE	FALSE	TRUE	TRUE	TRUE	Agree	Agree	Disagree	Agree	Disagree	Agree	Agree	No	No	No	No	No	No	No	No	Never	Never	NA	NA	Left
1	3	5	2	4	Value moderately	Value moderately	Highly value	DK	DK	DK	Western medicine	Yes	Yes	Western medicine	B	1	1	0	0-20%	0	0	TRUE	FALSE	TRUE	TRUE	TRUE	DK	DK	FALSE	Agree	Agree	Agree	Agree	Disagree	Agree	Disagree	No	No	No	No	No	No	No	No	Never	Never	NA	NA	Left
1	3	5	2	4	Value a little	Value moderately	Value a little	Value a little	Value a little	Value a little	Western medicine	Yes	Yes	Western medicine	A	2	1	0	0-20%	0	0	FALSE	FALSE	FALSE	TRUE	DK	DK	DK	FALSE	DK	Agree	Strongly Disagree	Disagree	DK	Strongly Agree	DK	No	No	No	No	No	No	No	No	Never	Never	NA	NA	Left
1	3	5	2	4	Value moderately	Highly value	Highly value	Value a little	Value a little	Value moderately	Western medicine	Yes	No	Western medicine	A	2	2	1	0-20%	0	0	FALSE	FALSE	DK	DK	FALSE	TRUE	DK	DK	Agree	Strongly Agree	Strongly Disagree	Strongly Agree	DK	Strongly Agree	Agree	No	No	No	No	No	No	No	No	Never	Never	NA	NA	Left
1	3	5	2	4	Value moderately	Value moderately	Highly value	Value moderately	Value moderately	Value moderately	Western medicine	Yes	Yes	Traditional medicine	B	1	2	1	0-20%	DK	NA	FALSE	FALSE	FALSE	TRUE	FALSE	TRUE	TRUE	FALSE	Agree	Agree	Strongly Disagree	Agree	Disagree	Strongly Agree	DK	No	No	No	No	No	No	No	No	Never	Never	NA	NA	Left
1	4	3	2	5	Highly value	Highly value	Highly value	Highly value	Highly value	Value moderately	Western medicine	Yes	Yes	Western medicine	B	1	2	2	0-20%	DK	DK	FALSE	FALSE	FALSE	FALSE	FALSE	DK	DK	FALSE	Agree	Agree	Disagree	Strongly Agree	DK	Strongly Agree	DK	No	No	No	No	No	No	No	No	Never	Never	NA	NA	Left
1	2	3	4	5	Value a little	Highly value	Highly value	Value moderately	Value moderately	Highly value	Western medicine	Yes	No	Western medicine	B	1	2	0	0-20%	0	0	FALSE	FALSE	DK	TRUE	FALSE	TRUE	FALSE	FALSE	Disagree	Agree	Strongly Disagree	Agree	Agree	Agree	DK	No	No	No	No	No	No	No	No	Never	Never	NA	NA	Left
1	2	5	4	3	Highly value	Highly value	Highly value	Highly value	Highly value	Highly value	Western medicine	Yes	Yes	Western medicine	B	1	1	1	0-20%	DK	DK	DK	FALSE	DK	TRUE	TRUE	DK	DK	DK	Agree	DK	DK	Strongly Agree	Disagree	Strongly Agree	DK	No	No	No	No	No	No	No	No	Never	Never	NA	NA	Left
1	2	3	5	3	Value moderately	Highly value	Highly value	Don’t value at all	Value moderately	Value moderately	Western medicine	Yes	No	Western medicine	B	1	2	2	0-20%	0	0	FALSE	FALSE	DK	DK	FALSE	TRUE	DK	FALSE	Disagree	Agree	Disagree	Agree	Strongly Disagree	Strongly Agree	Strongly Disagree	No	No	No	No	No	No	No	No	Never	Never	NA	NA	Left
1	2	3	5	4	Value moderately	Highly value	Value moderately	Highly value	Highly value	Highly value	A combination of western and traditional medicine	Yes	No	Western medicine	A	2	3	2	0-20%	DK	DK	FALSE	FALSE	FALSE	FALSE	TRUE	DK	DK	TRUE	Agree	Strongly Agree	Strongly Disagree	Agree	Strongly Disagree	Strongly Agree	Strongly Agree	No	No	No	No	No	No	No	No	Never	Never	NA	NA	Left
1	3	2	5	4	Value a little	Highly value	Value moderately	Value a little	Value moderately	Highly value	Western medicine	No	No	NA	B	1	2	1	0-20%	0	0	FALSE	FALSE	FALSE	FALSE	FALSE	DK	DK	FALSE	DK	Agree	Strongly Disagree	Strongly Agree	Disagree	Strongly Agree	DK	No	No	No	No	No	No	No	No	Never	Never	NA	NA	Left
1	2	3	4	5	Value a little	Highly value	Value moderately	DK	DK	Highly value	Western medicine	No	No	NA	A	2	4	2	0-20%	DK	DK	FALSE	FALSE	FALSE	FALSE	DK	TRUE	TRUE	FALSE	Agree	Agree	Strongly Disagree	Agree	DK	Agree	Agree	No	No	No	No	No	No	No	No	Never	Never	NA	NA	Left
1	2	5	3	4	Value a little	Highly value	Highly value	Value a little	Highly value	Value moderately	Western medicine	Yes	No	Western medicine	B	1	1	1	0-20%	0	0	FALSE	FALSE	FALSE	TRUE	DK	FALSE	FALSE	FALSE	Agree	Agree	Disagree	Agree	Agree	Agree	DK	No	No	No	No	No	No	No	No	Never	Never	NA	NA	Left
1	4	5	2	3	Value moderately	Value moderately	Value a little	Value a little	Value a little	Highly value	Western medicine	Yes	No	Western medicine	B	2	1	2	0-20%	0	0	FALSE	FALSE	FALSE	FALSE	FALSE	TRUE	DK	FALSE	Agree	Strongly Agree	Strongly Disagree	Strongly Agree	DK	Strongly Agree	DK	No	No	No	No	No	No	No	No	Never	Never	NA	NA	Right
1	4	2	5	3	Highly value	Highly value	Highly value	Highly value	Highly value	Highly value	Western medicine	Yes	Yes	Traditional medicine	B	1	2	2	0-20%	DK	NA	DK	FALSE	FALSE	TRUE	FALSE	DK	DK	FALSE	Agree	Agree	Strongly Disagree	Agree	Agree	Agree	Strongly Agree	No	No	No	No	No	No	No	No	Never	Never	NA	NA	Left
1	5	2	3	4	Value moderately	Highly value	Highly value	Value a little	Value moderately	Value a little	Western medicine	No	Yes	Traditional medicine	B	2	1	1	0-20%	0	NA	FALSE	FALSE	FALSE	FALSE	FALSE	TRUE	TRUE	TRUE	Agree	Strongly Agree	Strongly Disagree	Strongly Agree	Disagree	Strongly Agree	Disagree	No	No	No	No	No	No	No	No	Never	Never	NA	NA	Left
1	5	4	3	2	Value moderately	Highly value	Highly value	Highly value	Value moderately	Highly value	Western medicine	Yes	No	Western medicine	A	2	3	3	0-20%	0	NA	FALSE	FALSE	FALSE	FALSE	FALSE	DK	TRUE	TRUE	Agree	Agree	Strongly Disagree	Agree	Disagree	Strongly Agree	Agree	No	No	No	No	No	No	No	No	Never	Never	NA	NA	Left
1	5	2	3	4	Value a little	Highly value	Highly value	Highly value	Highly value	Highly value	Western medicine	Yes	No	Western medicine	B	1	1	1	0-20%	DK	NA	FALSE	FALSE	FALSE	FALSE	FALSE	TRUE	TRUE	FALSE	Strongly Agree	Agree	Strongly Disagree	Strongly Agree	Agree	Strongly Agree	Agree	No	No	No	No	No	No	No	No	Never	Never	NA	NA	Left
1	3	5	2	4	Value moderately	Value moderately	Highly value	Value moderately	Value moderately	Value moderately	Western medicine	Yes	Yes	Traditional medicine	B	1	1	2	0-20%	3	DK	FALSE	FALSE	FALSE	DK	FALSE	TRUE	TRUE	TRUE	Agree	Agree	Strongly Disagree	Agree	Disagree	Strongly Agree	DK	No	No	No	No	No	No	No	No	Never	Never	NA	NA	Left
1	2	5	3	4	Value a little	Value moderately	Highly value	Value moderately	Highly value	Highly value	Western medicine	Yes	No	Western medicine	B	1	2	1	0-20%	DK	NA	DK	FALSE	FALSE	DK	FALSE	DK	FALSE	FALSE	Disagree	Agree	Disagree	Agree	Disagree	Agree	DK	No	No	No	No	No	No	No	No	Never	Never	NA	NA	Left
1	2	3	4	5	Value moderately	Highly value	Highly value	Value a little	Highly value	Highly value	Western medicine	Yes	No	Western medicine	B	1	1	1	0-20%	DK	NA	DK	FALSE	DK	FALSE	FALSE	TRUE	TRUE	FALSE	Strongly Agree	Agree	Strongly Disagree	Agree	Disagree	Disagree	Agree	No	No	No	No	No	No	No	No	Never	Never	NA	NA	Left
1	2	3	4	5	Value moderately	Value moderately	Value moderately	Value a little	Value a little	Value a little	Western medicine	Yes	No	Western medicine	A	2	2	1	0-20%	0	0	FALSE	FALSE	FALSE	DK	DK	DK	DK	FALSE	Agree	Agree	Strongly Disagree	Agree	Disagree	Strongly Agree	DK	No	No	No	No	No	No	No	No	Never	Never	NA	NA	Left
1	2	5	3	4	Value moderately	Highly value	Value moderately	Value moderately	Value moderately	Value moderately	Western medicine	Yes	No	Western medicine	B	1	1	2	0-20%	DK	NA	FALSE	FALSE	FALSE	FALSE	FALSE	FALSE	FALSE	FALSE	DK	Agree	Strongly Disagree	Agree	Disagree	Agree	DK	No	No	No	No	No	No	No	No	Never	Never	NA	NA	Left
1	2	4	5	3	Value a little	Value moderately	DK	Value moderately	Don’t value at all	Don’t value at all	Western medicine	Yes	No	Western medicine	A	3	3	1	0-20%	0	NA	FALSE	FALSE	DK	DK	FALSE	FALSE	DK	FALSE	Neither agree nor disagree	DK	DK	Agree	DK	Agree	DK	No	No	No	No	No	No	No	No	Never	Never	NA	NA	Left
1	4	5	2	3	Value moderately	Highly value	Value moderately	Value moderately	Value moderately	Value moderately	Western medicine	No	No	NA	A	2	1	0	0-20%	1	everyone in village knew	FALSE	FALSE	TRUE	TRUE	TRUE	TRUE	TRUE	TRUE	Agree	Strongly Agree	Strongly Disagree	Agree	Disagree	Strongly Agree	Agree	No	No	No	No	No	No	No	No	Never	Never	NA	NA	Left
1	2	5	3	4	Value a little	Highly value	Value moderately	Highly value	Value moderately	Highly value	Western medicine	Yes	No	Western medicine	B	1	0	1	0-20%	N/A	NA	FALSE	FALSE	FALSE	TRUE	FALSE	FALSE	FALSE	FALSE	Disagree	Agree	Disagree	Disagree	Disagree	Strongly Disagree	Agree	No	No	No	No	No	No	No	No	Never	Never	NA	NA	Left
1	3	2	4	5	Value moderately	Value moderately	Value moderately	Value a little	Value a little	Value a little	Western medicine	No	No	NA	B	1	1	1	0-20%	0	NA	FALSE	FALSE	FALSE	TRUE	FALSE	TRUE	DK	FALSE	DK	Agree	Disagree	Agree	DK	Strongly Agree	DK	No	No	No	No	No	No	No	No	Never	Never	NA	NA	Left
1	3	2	5	4	Value moderately	Highly value	Highly value	Highly value	Highly value	Highly value	A combination of western and traditional medicine	Yes	Yes	Western medicine	B	1	2	1	0-20%	0	NA	FALSE	FALSE	FALSE	TRUE	FALSE	DK	DK	DK	Agree	DK	Disagree	Disagree	Agree	Strongly Agree	Agree	No	No	No	No	No	No	No	No	Never	Never	NA	NA	Left
1	4	2	5	3	Value moderately	Value moderately	Highly value	Value a little	Value a little	Value a little	Western medicine	Yes	No	Western medicine	B	1	1	2	0-20%	0	NA	FALSE	FALSE	DK	FALSE	DK	TRUE	FALSE	FALSE	DK	Agree	Strongly Disagree	Agree	DK	Strongly Agree	DK	No	No	No	No	No	No	No	No	Never	Never	NA	NA	ND
1	2	4	5	3	Highly value	Value moderately	Highly value	Value moderately	Value moderately	Highly value	A combination of western and traditional medicine	Yes	Yes	Western medicine	B	2	1	1	0-20%	DK	NA	TRUE	FALSE	FALSE	TRUE	TRUE	TRUE	FALSE	FALSE	Strongly Agree	Strongly Agree	Disagree	Agree	Agree	Strongly Agree	Agree	No	No	No	No	No	No	No	No	Never	Never	NA	NA	Left
1	2	4	3	5	Value a little	Highly value	Highly value	Highly value	Highly value	Highly value	Western medicine	No	No	NA	A	2	3	1	0-20%	DK	NA	FALSE	FALSE	FALSE	FALSE	FALSE	FALSE	TRUE	FALSE	Disagree	Agree	Strongly Disagree	Agree	DK	Strongly Agree	Disagree	No	No	No	No	No	No	No	No	Never	Never	NA	NA	Left
1	2	4	5	3	Value moderately	Value moderately	Value moderately	Highly value	Value moderately	Value moderately	Western medicine	Yes	Yes	Traditional medicine	B	1	1	1	0-20%	0	NA	DK	FALSE	FALSE	TRUE	TRUE	DK	DK	FALSE	DK	Agree	Strongly Disagree	DK	Agree	Agree	Agree	No	No	No	No	No	No	No	No	Never	Never	NA	NA	Left
1	2	3	4	5	Value a little	Highly value	Value moderately	Value moderately	Highly value	Highly value	Western medicine	Yes	No	Western medicine	A	2	1	1	0-20%	DK	NA	FALSE	FALSE	TRUE	FALSE	FALSE	TRUE	TRUE	FALSE	Disagree	Strongly Agree	Strongly Disagree	Agree	Agree	Agree	Disagree	No	No	No	No	No	No	No	No	Never	Never	NA	NA	Left
1	2	3	4	5	Value moderately	Highly value	Highly value	Value moderately	Highly value	Highly value	Western medicine	Yes	No	Western medicine	A	2	2	1	0-20%	0	NA	FALSE	FALSE	FALSE	DK	FALSE	FALSE	FALSE	FALSE	Disagree	DK	Disagree	Strongly Agree	Strongly Disagree	Strongly Agree	DK	No	No	No	No	No	No	No	No	Never	Never	NA	NA	ND
1	2	3	5	4	Value moderately	Highly value	Value a little	Highly value	Highly value	Value moderately	Western medicine	Yes	No	Western medicine	A	2	2	2	0-20%	0	NA	FALSE	FALSE	DK	TRUE	FALSE	TRUE	DK	TRUE	Agree	Agree	Strongly Disagree	Agree	Agree	Strongly Agree	Disagree	No	No	No	No	No	No	No	No	Never	Never	NA	NA	Left
1	2	3	4	5	Value a little	Highly value	Value a little	Highly value	Highly value	Highly value	Western medicine	Yes	No	Western medicine	B	1	1	1	0-20%	DK	NA	FALSE	FALSE	FALSE	FALSE	FALSE	TRUE	FALSE	FALSE	Strongly Agree	Strongly Agree	Strongly Disagree	Strongly Disagree	Agree	Strongly Agree	Agree	No	No	No	No	No	No	No	No	Never	Never	NA	NA	Left
1	2	3	4	5	Highly value	Value a little	Highly value	Value moderately	Highly value	Highly value	A combination of western and traditional medicine	Yes	No	ND	A	2	4	2	0-20%	DK	NA	TRUE	FALSE	TRUE	TRUE	FALSE	TRUE	TRUE	TRUE	Agree	Strongly Agree	Disagree	Agree	DK	Strongly Agree	Strongly Agree	No	No	No	No	No	No	No	No	Never	Never	NA	NA	Right
1	2	5	3	4	Value a little	Value moderately	Value moderately	Highly value	Highly value	Highly value	Western medicine	Yes	Yes	Western medicine	B	2	3	1	0-20%	0	NA	FALSE	FALSE	FALSE	DK	FALSE	TRUE	DK	FALSE	Agree	DK	Agree	Agree	Disagree	Strongly Agree	Agree	No	No	No	No	No	No	No	No	Never	Never	NA	NA	Left
1	2	3	5	4	Value moderately	Highly value	Value moderately	Value moderately	Highly value	Highly value	Western medicine	Yes	No	Western medicine	A	2	4	2	0-20%	0	NA	FALSE	FALSE	DK	DK	DK	DK	FALSE	FALSE	Agree	Agree	DK	Strongly Agree	DK	DK	DK	No	No	No	No	No	No	No	No	Never	Never	NA	NA	Left
1	4	5	3	2	Value moderately	Value moderately	Highly value	Value moderately	Value moderately	Value moderately	Western medicine	No	Yes	Traditional medicine	B	1	1	1	0-20%	DK	NA	DK	FALSE	FALSE	FALSE	DK	TRUE	FALSE	FALSE	Agree	Agree	Strongly Disagree	Agree	Agree	Strongly Agree	Agree	No	No	No	No	No	No	No	No	Never	Never	NA	NA	Left
1	2	3	5	4	Value moderately	Highly value	Highly value	Highly value	Highly value	Highly value	Western medicine	Yes	No	Western medicine	A	2	0	2	0-20%	0	NA	FALSE	DK	TRUE	TRUE	FALSE	DK	DK	DK	Agree	Strongly Agree	Disagree	Agree	Disagree	Agree	Disagree	No	No	No	No	No	No	No	No	Never	Never	NA	NA	Left
2	1	5	3	4	Value moderately	Highly value	Value moderately	Highly value	Value a little	Value moderately	Western medicine	Yes	No	Western medicine	B	1	2	1	41-60%	4	3	FALSE	FALSE	FALSE	TRUE	FALSE	TRUE	FALSE	TRUE	Agree	Agree	Strongly Disagree	Strongly Disagree	Agree	Strongly Disagree	Agree	No	No	Yes	No	No	Yes	No	No	Within the last year	1-10 times	Relative	city	Left
1	2	4	3	5	Value moderately	Highly value	Highly value	Highly value	Highly value	Highly value	A combination of western and traditional medicine	Yes	Yes	Western medicine	B	1	2	2	0-20%	NA	NA	FALSE	FALSE	FALSE	FALSE	TRUE	TRUE	FALSE	FALSE	Agree	Agree	Disagree	Agree	Disagree	Agree	Agree	No	No	No	No	No	No	No	No	Never	Never	NA	NA	Left
1	2	3	4	5	Highly value	Highly value	Highly value	Highly value	Value moderately	Highly value	Western medicine	Yes	No	Western medicine	B	1	1	1	21-40%	NA	NA	FALSE	FALSE	FALSE	TRUE	FALSE	TRUE	FALSE	TRUE	Agree	Disagree	Disagree	Strongly Agree	Agree	Strongly Agree	Strongly Disagree	No	No	No	No	No	No	No	No	Never	Never	NA	NA	Left
1	2	4	3	5	Value a little	Value moderately	Highly value	Highly value	Highly value	Highly value	Western medicine	Yes	No	Western medicine	A	2	2	2	0-20%	NA	NA	FALSE	FALSE	FALSE	DK	FALSE	TRUE	FALSE	FALSE	Agree	Strongly Agree	Disagree	Strongly Agree	Disagree	Strongly Agree	Strongly Disagree	No	No	No	No	No	No	No	No	Never	Never	NA	NA	Left
1	3	2	5	4	Value moderately	Value moderately	Value a little	Value a little	DK	Value a little	A combination of western and traditional medicine	Yes	No	Western medicine	B	1	0	2	0-20%	NA	NA	DK	DK	DK	DK	FALSE	TRUE	DK	DK	Agree	DK	Disagree	Agree	Disagree	Agree	DK	No	No	No	No	No	No	No	No	Never	Never	NA	NA	Left
1	3	5	4	2	Value moderately	Highly value	Highly value	Value moderately	Highly value	Highly value	A combination of western and traditional medicine	Yes	Yes	Traditional medicine	A	2	4	1	0-20%	NA	NA	DK	FALSE	DK	FALSE	FALSE	DK	FALSE	TRUE	Disagree	Agree	Agree	Disagree	Agree	Agree	DK	No	No	No	No	No	No	No	No	Never	Never	NA	NA	Left
1	3	4	5	2	Value moderately	Highly value	Highly value	Highly value	Highly value	Highly value	Western medicine	Yes	No	Western medicine	B	1	2	3	0-20%	2	NA	FALSE	FALSE	TRUE	TRUE	FALSE	TRUE	TRUE	TRUE	Strongly Agree	Strongly Agree	Strongly Disagree	Strongly Agree	Agree	Agree	Agree	Yes	Yes	No	Yes	No	Yes	No	Yes	Between 6-10 years ago	21-30 times	Other villager bring for sell	village	Left
1	2	4	5	3	Value moderately	Highly value	Highly value	Highly value	Value moderately	Highly value	Western medicine	Yes	No	Western medicine	B	1	3	3	0-20%	NA	NA	FALSE	FALSE	TRUE	FALSE	TRUE	DK	TRUE	DK	Disagree	Agree	Strongly Disagree	Disagree	Strongly Disagree	Strongly Agree	Strongly Agree	No	No	No	No	No	No	No	No	Never	Never	NA	NA	Left
1	2	4	3	5	Value moderately	Highly value	Highly value	Highly value	Highly value	Highly value	Western medicine	Yes	Yes	Traditional medicine	A	2	2	3	0-20%	NA	NA	FALSE	FALSE	FALSE	FALSE	FALSE	TRUE	FALSE	FALSE	Agree	Strongly Agree	Strongly Disagree	Agree	Strongly Disagree	Agree	DK	No	No	No	No	No	No	No	No	Never	Never	NA	NA	Left
1	2	4	5	3	Value a little	Highly value	Value moderately	Highly value	Highly value	Highly value	Western medicine	Yes	No	Western medicine	B	1	2	1	0-20%	NA	NA	FALSE	FALSE	FALSE	FALSE	FALSE	FALSE	FALSE	FALSE	Agree	Agree	Strongly Disagree	Strongly Agree	Strongly Disagree	Strongly Agree	Strongly Disagree	No	No	No	No	No	No	No	No	Never	Never	NA	NA	Left
1	2	3	5	4	Value moderately	Highly value	Value moderately	Value a little	Highly value	Highly value	Western medicine	Yes	No	Western medicine	B	1	2	2	0-20%	NA	NA	FALSE	FALSE	FALSE	FALSE	TRUE	TRUE	FALSE	FALSE	Agree	Agree	Strongly Disagree	Agree	Agree	Strongly Agree	Disagree	No	No	No	No	No	No	No	No	Never	Never	NA	NA	Left
1	4	5	3	2	Value moderately	Value moderately	Highly value	Value a little	Highly value	Highly value	A combination of western and traditional medicine	Yes	Yes	Western medicine	A	2	2	2	0-20%	NA	NA	DK	FALSE	FALSE	FALSE	FALSE	DK	DK	TRUE	Agree	Agree	Strongly Disagree	Agree	Disagree	Agree	Agree	No	No	No	No	No	No	No	No	Never	Never	NA	NA	Left
1	3	2	5	4	Value a little	Highly value	Highly value	Value moderately	Value moderately	Highly value	Western medicine	Yes	No	Western medicine	A	3	2	1	0-20%	NA	NA	FALSE	FALSE	FALSE	FALSE	FALSE	FALSE	FALSE	FALSE	Agree	Agree	Disagree	Agree	Strongly Disagree	Strongly Agree	Disagree	No	No	No	No	No	No	No	No	Never	Never	NA	NA	Right
1	5	2	4	3	Value a little	Value moderately	Value moderately	Value a little	Value a little	Value a little	Western medicine	Yes	No	Western medicine	A	2	1	1	0-20%	0	0	FALSE	FALSE	FALSE	FALSE	FALSE	TRUE	TRUE	FALSE	Strongly Agree	Strongly Agree	Strongly Disagree	Agree	DK	Strongly Agree	DK	No	No	No	No	Yes	No	No	No	Between 1-5 years ago	1-10 times	Relative	village	Left
2	4	3	5	1	Don’t value at all	Highly value	Value moderately	Don’t value at all	Don’t value at all	Value moderately	Western medicine	Yes	No	Western medicine	B	1	1	1	0-20%	DK	DK	FALSE	FALSE	FALSE	TRUE	TRUE	TRUE	FALSE	FALSE	Agree	Strongly Agree	Strongly Disagree	Agree	Strongly Disagree	Strongly Agree	Agree	No	No	No	No	No	No	No	No	Never	Never	NA	NA	Left
1	2	4	3	5	Highly value	Value moderately	Value moderately	Highly value	Highly value	Highly value	Western medicine	Yes	Yes	both use the same	B	1	2	3	0-20%	DK	NA	DK	FALSE	FALSE	FALSE	DK	DK	DK	TRUE	Agree	Strongly Agree	Disagree	Strongly Disagree	DK	DK	DK	No	Yes	No	No	No	Yes	No	No	Between 6-10 years ago	1-10 times	Acquaintance	Krovanh district in Pursat	Left
1	5	3	2	4	Value a little	Highly value	Value moderately	Value moderately	Value moderately	Value moderately	Western medicine	Yes	No	Western medicine	A	2	2	2	0-20%	3	everyone in village knew	FALSE	FALSE	FALSE	TRUE	TRUE	TRUE	TRUE	FALSE	Agree	Agree	Strongly Disagree	Strongly Agree	DK	Strongly Agree	Agree	No	No	No	No	No	No	No	No	Never	Never	NA	NA	Left
1	4	3	5	2	Value moderately	Highly value	Highly value	Highly value	Highly value	Highly value	Western medicine	Yes	No	Western medicine	B	1	1	1	0-20%	NA	NA	FALSE	FALSE	FALSE	FALSE	FALSE	TRUE	FALSE	FALSE	Agree	Agree	Disagree	Strongly Agree	Strongly Disagree	Strongly Agree	Agree	No	No	No	No	No	No	No	No	Never	Never	NA	NA	Left
1	2	4	3	5	Value moderately	Highly value	Value moderately	Value a little	Highly value	Highly value	Western medicine	Yes	No	Western medicine	A	4	1	1	0-20%	DK	DK	FALSE	FALSE	FALSE	TRUE	FALSE	TRUE	FALSE	FALSE	Agree	Agree	Strongly Disagree	Strongly Agree	Strongly Disagree	Strongly Agree	Neither agree nor disagree	No	No	No	No	No	No	No	No	Never	Never	NA	NA	Left
1	2	4	5	3	Value moderately	Highly value	Highly value	Value moderately	Value moderately	Value a little	Western medicine	Yes	No	Western medicine	A	2	4	2	0-20%	DK	DK	FALSE	FALSE	FALSE	TRUE	FALSE	TRUE	TRUE	TRUE	Agree	Strongly Agree	Strongly Disagree	Agree	Strongly Disagree	Strongly Agree	Agree	No	No	No	No	No	No	No	No	Never	Never	NA	NA	Left
1	2	4	3	5	Value moderately	Highly value	Highly value	Don’t value at all	Don’t value at all	Highly value	Western medicine	Yes	No	Western medicine	B	1	1	2	0-20%	DK	DK	FALSE	FALSE	DK	FALSE	FALSE	TRUE	FALSE	TRUE	Agree	Strongly Agree	Strongly Disagree	Agree	Strongly Disagree	Strongly Agree	Disagree	No	No	No	No	No	No	No	No	Never	Never	NA	NA	Left
1	3	2	4	5	Value moderately	Highly value	Value a little	Value a little	Value a little	Value a little	Western medicine	Yes	No	Western medicine	B	1	1	1	0-20%	DK	DK	TRUE	FALSE	FALSE	TRUE	FALSE	TRUE	TRUE	TRUE	Agree	Strongly Agree	Strongly Disagree	Strongly Agree	Strongly Disagree	Strongly Agree	DK	No	No	No	No	No	No	No	No	Never	Never	NA	NA	Left
1	ND	ND	ND	ND	Value a little	DK	Value a little	Highly value	Highly value	Highly value	Western medicine	No	No	NA	B	1	1	1	0-20%	0	0	DK	FALSE	TRUE	TRUE	FALSE	TRUE	TRUE	FALSE	Agree	Agree	Strongly Disagree	Strongly Agree	Disagree	Strongly Agree	Agree	No	No	No	No	No	No	No	No	Never	Never	NA	NA	Right
1	3	2	4	5	Value moderately	Value moderately	Value moderately	Value moderately	Value moderately	Value moderately	Western medicine	Yes	Yes	Western medicine	B	1	1	1	0-20%	0	0	FALSE	FALSE	FALSE	TRUE	DK	DK	DK	FALSE	Agree	Agree	Disagree	Agree	DK	Strongly Agree	DK	No	No	No	No	No	No	No	No	Never	Never	NA	NA	Left
1	3	4	2	5	Value a little	Highly value	Highly value	DK	DK	DK	Western medicine	Yes	Yes	Western medicine	A	2	2	2	0-20%	0	0	DK	FALSE	FALSE	FALSE	FALSE	TRUE	TRUE	FALSE	Agree	Agree	Strongly Disagree	Agree	Disagree	Strongly Agree	Agree	No	No	No	No	No	No	No	No	Never	Never	NA	NA	Left
1	2	3	5	4	Highly value	Highly value	Value moderately	Highly value	Value moderately	Value moderately	Western medicine	Yes	Yes	Western medicine	A	2	2	1	0-20%	6	DK	FALSE	FALSE	FALSE	TRUE	DK	TRUE	FALSE	FALSE	Agree	Agree	Disagree	Disagree	Agree	Agree	Agree	No	No	No	No	No	No	No	No	Never	Never	NA	NA	Left
1	2	5	4	3	Highly value	Highly value	Highly value	Value moderately	Value moderately	Value moderately	Western medicine	Yes	No	Western medicine	B	1	1	2	0-20%	0	NA	FALSE	FALSE	TRUE	FALSE	FALSE	TRUE	TRUE	FALSE	Agree	Agree	Disagree	Agree	Agree	Agree	Agree	No	No	No	No	No	No	No	No	Never	Never	NA	NA	Right
1	2	3	5	4	Value moderately	Value moderately	Highly value	Value a little	Value a little	Highly value	Western medicine	No	No	NA	B	1	1	2	0-20%	DK	NA	FALSE	FALSE	TRUE	TRUE	FALSE	TRUE	FALSE	FALSE	Disagree	Agree	Strongly Disagree	Strongly Agree	Disagree	Strongly Agree	Agree	No	No	No	No	No	No	No	No	Never	Never	NA	NA	Right
1	2	3	4	5	Value moderately	Value moderately	Value moderately	Value moderately	Value moderately	Highly value	Western medicine	Yes	No	Western medicine	B	1	1	1	0-20%	0	NA	TRUE	FALSE	FALSE	FALSE	FALSE	FALSE	FALSE	FALSE	Disagree	Agree	Disagree	Strongly Agree	Agree	Strongly Disagree	Disagree	No	No	No	No	No	No	No	No	Never	Never	NA	NA	Left
1	2	5	4	3	Value moderately	Highly value	Highly value	Highly value	Highly value	Highly value	Western medicine	Yes	No	Western medicine	B	2	3	2	0-20%	0	NA	FALSE	FALSE	TRUE	FALSE	FALSE	FALSE	FALSE	FALSE	Disagree	Disagree	Disagree	Strongly Agree	Strongly Disagree	Strongly Agree	Disagree	No	No	No	No	No	No	No	No	Never	Never	NA	NA	ND
1	2	3	4	5	Don’t value at all	Highly value	Highly value	Value moderately	DK	Highly value	Western medicine	Yes	No	Western medicine	B	1	2	1	0-20%	0	NA	FALSE	FALSE	DK	DK	DK	DK	DK	FALSE	DK	Agree	DK	Agree	DK	Strongly Agree	Agree	No	No	No	No	No	No	No	No	Never	Never	NA	NA	Left
1	2	4	5	3	Value a little	Highly value	Value a little	Value a little	Highly value	Highly value	Western medicine	Yes	Yes	Western medicine	A	2	1	1	0-20%	0	NA	TRUE	FALSE	TRUE	TRUE	FALSE	FALSE	FALSE	FALSE	Disagree	Agree	Strongly Agree	Strongly Agree	Strongly Agree	Disagree	Strongly Agree	No	No	No	No	No	No	No	No	Never	Never	NA	NA	Left
1	2	3	4	5	Value moderately	Highly value	Highly value	Highly value	Value moderately	Highly value	Western medicine	Yes	No	Western medicine	A	2	0	2	0-20%	0	NA	FALSE	FALSE	FALSE	FALSE	FALSE	DK	DK	FALSE	DK	Agree	Strongly Disagree	Agree	Disagree	Strongly Agree	DK	No	No	No	No	No	No	No	No	Never	Never	NA	NA	ND
1	3	5	2	4	Value moderately	Highly value	Highly value	Value a little	Value moderately	Highly value	Western medicine	Yes	No	Western medicine	A	1	1	1	0-20%	0	NA	FALSE	FALSE	FALSE	FALSE	FALSE	TRUE	TRUE	FALSE	Agree	Agree	Strongly Disagree	Agree	Agree	Agree	Disagree	No	No	No	No	No	No	No	No	Never	Never	NA	NA	Left
1	2	3	5	4	Value moderately	Value moderately	Highly value	Value moderately	Value moderately	Highly value	Western medicine	No	Yes	Traditional medicine	B	1	2	2	0-20%	0	NA	FALSE	FALSE	FALSE	FALSE	DK	FALSE	FALSE	FALSE	DK	DK	DK	DK	DK	Strongly Agree	Disagree	No	No	No	No	No	No	No	No	Never	Never	NA	NA	Left
1	2	3	4	5	Value moderately	Highly value	Highly value	Value moderately	Value moderately	Value moderately	Western medicine	Yes	Yes	Western medicine	A	2	3	2	0-20%	DK	NA	FALSE	FALSE	FALSE	TRUE	FALSE	FALSE	TRUE	FALSE	DK	Agree	Strongly Disagree	Agree	Disagree	Agree	DK	No	No	No	No	No	No	No	No	Never	Never	NA	NA	Left
1	3	2	5	4	Value moderately	Value moderately	Value a little	Don’t value at all	Don’t value at all	Value moderately	A combination of western and traditional medicine	Yes	Yes	Traditional medicine	A	2	1	2	0-20%	DK	NA	FALSE	FALSE	DK	TRUE	DK	TRUE	TRUE	TRUE	Agree	Agree	Strongly Disagree	Agree	DK	Agree	Agree	No	No	No	No	No	No	No	No	Never	Never	NA	NA	Left
1	2	5	4	3	Value a little	Highly value	Value moderately	Value a little	Value moderately	Value a little	Western medicine	Yes	No	Western medicine	B	1	3	2	0-20%	0	NA	TRUE	FALSE	FALSE	FALSE	FALSE	FALSE	FALSE	FALSE	Strongly Disagree	Strongly Disagree	DK	Agree	Strongly Disagree	Strongly Agree	Strongly Disagree	No	No	No	No	No	No	No	No	Never	Never	NA	NA	Right
2	3	4	5	1	Value a little	Highly value	Highly value	Value moderately	Highly value	Highly value	Western medicine	Yes	No	Western medicine	B	2	2	2	0-20%	0	NA	FALSE	FALSE	FALSE	FALSE	FALSE	DK	FALSE	FALSE	Disagree	DK	Strongly Disagree	Agree	Strongly Disagree	Strongly Agree	Disagree	No	No	No	No	No	No	No	No	Never	Never	NA	NA	Left
1	2	3	4	5	Value moderately	Value moderately	Value moderately	Value a little	Value a little	Value moderately	Western medicine	Yes	No	Western medicine	B	1	0	1	0-20%	0	NA	FALSE	FALSE	FALSE	FALSE	FALSE	DK	DK	FALSE	Disagree	Agree	Disagree	Strongly Agree	DK	Strongly Agree	DK	No	No	No	No	No	No	No	No	Never	Never	NA	NA	Left
1	2	3	4	5	Value moderately	Highly value	Value moderately	Value a little	Value a little	Value moderately	Western medicine	Yes	No	Western medicine	B	1	2	1	0-20%	DK	NA	FALSE	FALSE	FALSE	TRUE	TRUE	TRUE	TRUE	TRUE	Agree	Strongly Agree	Strongly Disagree	Disagree	Agree	Agree	Agree	No	No	No	No	No	No	No	No	Never	Never	NA	NA	Left
1	2	3	4	5	Highly value	Highly value	Highly value	Highly value	Highly value	Highly value	Western medicine	Yes	No	Western medicine	B	1	1	2	0-20%	0	NA	FALSE	FALSE	FALSE	TRUE	FALSE	TRUE	TRUE	FALSE	Agree	Agree	Disagree	Agree	Disagree	Strongly Agree	Agree	No	No	No	No	No	No	No	No	Never	Never	NA	NA	Left
2	1	3	4	5	Value a little	Value moderately	Value a little	Don’t value at all	Value a little	Highly value	Western medicine	Yes	No	Western medicine	A	2	2	2	0-20%	0	NA	FALSE	FALSE	DK	DK	FALSE	FALSE	FALSE	FALSE	DK	DK	Agree	Strongly Agree	Disagree	Strongly Agree	Agree	No	No	No	No	No	No	No	No	Never	Never	NA	NA	ND
1	2	3	5	4	Value moderately	Highly value	Highly value	Value a little	Value moderately	Value moderately	Western medicine	Yes	No	Western medicine	B	1	3	2	0-20%	0	NA	FALSE	FALSE	FALSE	FALSE	TRUE	TRUE	TRUE	DK	Agree	DK	Disagree	Strongly Agree	Agree	Strongly Agree	Agree	No	No	No	No	No	No	No	No	Never	Never	NA	NA	Right
1	2	4	5	3	Value moderately	Value moderately	Value moderately	Value a little	Value moderately	Value moderately	Western medicine	Yes	No	Western medicine	A	ND	3	3	0-20%	0	NA	FALSE	FALSE	FALSE	TRUE	DK	DK	TRUE	FALSE	DK	Agree	Strongly Disagree	Agree	Disagree	Agree	Agree	No	No	No	No	No	No	No	No	Never	Never	NA	NA	Right
1	4	5	3	2	Value a little	Highly value	Highly value	Value a little	Value moderately	Value moderately	Western medicine	Yes	Yes	Western medicine	B	1	1	1	0-20%	DK	NA	FALSE	FALSE	DK	TRUE	DK	DK	FALSE	DK	Disagree	Agree	Strongly Disagree	Agree	DK	Disagree	Agree	No	No	No	No	No	No	No	No	Never	Never	NA	NA	Left
1	2	4	3	5	Value moderately	Highly value	Value moderately	Value moderately	Highly value	Highly value	Western medicine	Yes	No	Western medicine	A	2	1	2	0-20%	0	NA	DK	FALSE	DK	DK	DK	TRUE	DK	FALSE	DK	DK	Disagree	Agree	DK	Strongly Agree	DK	No	No	No	No	No	No	No	No	Never	Never	NA	NA	Left
1	2	4	3	5	Value moderately	Highly value	Value moderately	Value moderately	DK	DK	Western medicine	Yes	No	Western medicine	A	2	5	1	0-20%	DK	NA	FALSE	FALSE	DK	DK	DK	FALSE	FALSE	FALSE	Disagree	Agree	Disagree	Agree	Disagree	Agree	Agree	No	No	No	No	No	No	No	No	Never	Never	NA	NA	Left
1	3	2	4	5	Value a little	Value moderately	Value moderately	Value moderately	Value moderately	Value moderately	Western medicine	Yes	No	Western medicine	A	2	2	1	0-20%	DK	NA	FALSE	FALSE	TRUE	FALSE	FALSE	TRUE	TRUE	FALSE	Agree	Strongly Agree	Strongly Disagree	Agree	Disagree	Strongly Agree	Disagree	No	No	No	No	No	No	No	No	Never	Never	NA	NA	Left
1	2	5	3	4	Highly value	Highly value	Value moderately	Highly value	Value a little	Highly value	A combination of western and traditional medicine	Yes	Yes	Western medicine	B	1	2	2	0-20%	0	NA	FALSE	FALSE	FALSE	TRUE	FALSE	FALSE	FALSE	FALSE	Disagree	Agree	Disagree	Strongly Agree	Disagree	Strongly Agree	Strongly Disagree	No	No	No	No	No	No	No	No	Never	Never	NA	NA	Left
1	2	3	4	5	Value moderately	Highly value	Value moderately	Highly value	Highly value	Highly value	Western medicine	Yes	No	Western medicine	B	1	1	1	0-20%	0	NA	FALSE	FALSE	FALSE	TRUE	FALSE	DK	DK	FALSE	Agree	Agree	Disagree	Agree	Disagree	Agree	Agree	No	No	No	No	No	No	No	No	Never	Never	NA	NA	ND
2	1	4	3	5	Value moderately	Highly value	Value moderately	Highly value	Highly value	Highly value	Western medicine	No	No	NA	A	2	1	1	0-20%	0	NA	FALSE	FALSE	FALSE	TRUE	TRUE	TRUE	DK	FALSE	Strongly Agree	Agree	Disagree	Agree	Agree	Disagree	Agree	No	No	No	No	No	No	No	No	Never	Never	NA	NA	Left
1	2	3	4	5	Value moderately	Value moderately	Value moderately	Value moderately	Value moderately	Value moderately	Western medicine	Yes	No	Western medicine	A	2	2	2	0-20%	0	NA	FALSE	FALSE	FALSE	FALSE	FALSE	DK	DK	FALSE	Agree	Agree	Strongly Disagree	Agree	Agree	Agree	Agree	No	No	No	No	No	No	No	No	Never	Never	NA	NA	Left
1	3	4	5	2	Value a little	Value moderately	Value moderately	Value moderately	Value a little	Value a little	Western medicine	Yes	No	Western medicine	B	1	1	2	0-20%	NA	NA	DK	FALSE	FALSE	TRUE	FALSE	TRUE	FALSE	FALSE	Agree	Agree	Agree	Agree	Disagree	Disagree	Disagree	No	No	No	No	No	No	No	No	Never	Never	NA	NA	Left
1	2	3	5	4	Value moderately	Value moderately	Highly value	Highly value	Highly value	Highly value	Western medicine	Yes	No	Western medicine	B	1	2	3	0-20%	NA	NA	FALSE	FALSE	DK	DK	TRUE	FALSE	FALSE	DK	DK	DK	DK	Agree	Strongly Disagree	Agree	Agree	No	No	No	No	No	No	No	No	Never	Never	NA	NA	Left
1	2	5	4	3	Value moderately	Value moderately	Value moderately	Value a little	Value moderately	Value a little	Western medicine	No	No	NA	A	3	1	2	0-20%	NA	NA	FALSE	FALSE	FALSE	TRUE	FALSE	TRUE	FALSE	FALSE	Agree	Agree	Disagree	Disagree	Agree	Agree	Disagree	No	No	Yes	No	No	No	No	No	Within the last year	1-10 times	Relative	village	Left
1	2	3	4	5	Value moderately	Value moderately	Value a little	Value moderately	Value moderately	Value moderately	A combination of western and traditional medicine	Yes	No	Western medicine	A	2	3	1	0-20%	5	4	FALSE	FALSE	DK	TRUE	TRUE	TRUE	TRUE	FALSE	Agree	Disagree	DK	Agree	Agree	Agree	Disagree	No	No	No	No	No	No	No	No	Never	Never	NA	NA	Left
1	5	3	4	2	Value moderately	Highly value	Value moderately	Highly value	Highly value	Highly value	Western medicine	Yes	Yes	Western medicine	A	2	2	3	0-20%	NA	NA	FALSE	FALSE	FALSE	FALSE	FALSE	TRUE	FALSE	FALSE	Disagree	Agree	Disagree	Strongly Agree	Strongly Disagree	Strongly Agree	Disagree	No	No	No	No	No	No	No	No	Never	Never	NA	NA	Left
1	3	4	5	2	Highly value	Highly value	Highly value	Highly value	Highly value	Highly value	A combination of western and traditional medicine	Yes	No	Western medicine	A	3	1	1	0-20%	3	10	FALSE	FALSE	FALSE	FALSE	FALSE	FALSE	FALSE	FALSE	Agree	Agree	Disagree	Agree	Disagree	Strongly Agree	Strongly Disagree	No	No	No	No	No	No	No	No	Never	Never	NA	NA	Left
1	2	3	4	5	Value moderately	Value moderately	Value a little	Value moderately	Value moderately	Value moderately	Western medicine	Yes	No	Western medicine	B	1	2	3	21-40%	NA	NA	FALSE	FALSE	FALSE	DK	DK	DK	DK	DK	Agree	Agree	Disagree	Agree	DK	Agree	Agree	No	No	No	No	No	No	No	No	Never	Never	NA	NA	Left
1	3	4	2	5	Highly value	Highly value	Value moderately	Highly value	Value moderately	Highly value	Western medicine	Yes	No	Western medicine	B	1	2	2	0-20%	NA	NA	DK	FALSE	FALSE	FALSE	FALSE	TRUE	FALSE	FALSE	DK	Agree	Disagree	Agree	Disagree	Strongly Agree	Agree	No	No	No	No	No	No	No	No	Never	Never	NA	NA	Left
1	2	4	5	3	Value moderately	Highly value	Value moderately	Value a little	Value a little	Value moderately	Western medicine	Yes	No	Western medicine	A	2	1	3	0-20%	NA	NA	FALSE	FALSE	FALSE	FALSE	FALSE	TRUE	DK	FALSE	Neither agree nor disagree	Agree	Disagree	Agree	Strongly Disagree	Strongly Agree	Agree	No	No	No	No	No	No	No	No	Never	Never	NA	NA	Left
1	2	3	4	5	Value moderately	Value moderately	Value moderately	Value moderately	Highly value	Highly value	Western medicine	Yes	Yes	Western medicine	A	2	2	1	0-20%	NA	NA	FALSE	FALSE	DK	DK	FALSE	DK	DK	FALSE	DK	DK	Strongly Disagree	Agree	Disagree	Strongly Agree	Strongly Disagree	No	No	No	No	No	No	No	No	Never	Never	NA	NA	ND
1	3	5	4	2	Value moderately	Value moderately	Value moderately	Highly value	Highly value	Highly value	A combination of western and traditional medicine	Yes	No	Western medicine	B	1	3	2	0-20%	NA	NA	FALSE	FALSE	FALSE	FALSE	FALSE	TRUE	FALSE	FALSE	Agree	Agree	Disagree	Agree	Disagree	Strongly Agree	Agree	No	No	No	No	No	No	No	No	Never	Never	NA	NA	Left
1	4	2	3	5	Value moderately	Value moderately	Highly value	Value a little	Value a little	Highly value	Western medicine	Yes	Yes	Western medicine	B	2	3	3	0-20%	4	NA	FALSE	FALSE	DK	DK	FALSE	TRUE	TRUE	TRUE	Strongly Agree	Strongly Agree	Strongly Disagree	Strongly Agree	Agree	Strongly Agree	Agree	Yes	No	No	No	No	No	No	Yes	Between 1-5 years ago	1-10 times	Relative	village	Left
1	2	3	4	5	Value moderately	Highly value	Highly value	Highly value	Highly value	Highly value	Western medicine	Yes	No	Western medicine	A	2	2	2	0-20%	NA	NA	FALSE	FALSE	FALSE	TRUE	FALSE	TRUE	FALSE	FALSE	Strongly Agree	Strongly Agree	Strongly Disagree	Strongly Disagree	Strongly Disagree	Strongly Agree	Strongly Agree	No	No	No	No	No	No	No	No	Never	Never	NA	NA	Left
1	2	3	4	5	Value a little	Highly value	Highly value	Value a little	Highly value	Value a little	A combination of western and traditional medicine	Yes	Yes	Western medicine	B	1	1	3	0-20%	NA	NA	FALSE	FALSE	DK	TRUE	TRUE	FALSE	TRUE	FALSE	Agree	Strongly Agree	Disagree	DK	Disagree	Agree	Agree	No	No	No	No	No	No	No	No	Never	Never	NA	NA	Left
1	4	3	2	5	Highly value	Highly value	Value moderately	Highly value	Highly value	Highly value	A combination of western and traditional medicine	Yes	Yes	Western medicine	B	1	3	3	41-60%	5	3	TRUE	FALSE	TRUE	FALSE	TRUE	TRUE	TRUE	TRUE	Agree	Strongly Agree	Disagree	Disagree	Agree	Disagree	Agree	No	Yes	Yes	Yes	No	No	No	No	Within the last year	More than 30 times	Relative	village	Left
1	2	4	3	5	Value moderately	Highly value	Value moderately	Value moderately	Value moderately	Highly value	Western medicine	Yes	No	Western medicine	B	1	1	0	0-20%	NA	NA	DK	FALSE	FALSE	TRUE	DK	TRUE	TRUE	FALSE	Agree	Agree	Disagree	Agree	Disagree	Agree	Agree	No	No	No	No	No	No	No	No	Never	Never	NA	NA	Left
1	2	5	3	4	Value moderately	Highly value	Value moderately	Value a little	Value moderately	Highly value	Western medicine	Yes	Yes	Western medicine	A	2	1	2	0-20%	NA	NA	FALSE	FALSE	DK	FALSE	DK	TRUE	TRUE	DK	Agree	Strongly Agree	Disagree	DK	Strongly Disagree	ND	Strongly Agree	No	No	No	No	No	No	No	No	Never	Never	NA	NA	Left
1	2	5	3	4	Value a little	Highly value	Value moderately	Value a little	Highly value	Value moderately	Western medicine	Yes	Yes	Western medicine	B	1	2	1	0-20%	NA	NA	FALSE	FALSE	FALSE	TRUE	FALSE	TRUE	FALSE	FALSE	Agree	Strongly Agree	Disagree	Disagree	Agree	Disagree	Disagree	No	No	No	No	No	No	No	No	Never	Never	NA	NA	Left
1	3	4	5	2	Value moderately	Highly value	Highly value	Value a little	Value a little	Value a little	A combination of western and traditional medicine	No	No	NA	B	2	3	1	0-20%	NA	NA	FALSE	FALSE	FALSE	FALSE	FALSE	FALSE	TRUE	DK	DK	Agree	Disagree	Agree	Disagree	Agree	DK	No	No	No	No	No	No	No	No	Never	Never	NA	NA	Left
1	5	2	3	4	Value moderately	Value moderately	Value moderately	Value a little	Value a little	Value a little	Western medicine	Yes	Yes	Western medicine	A	3	2	4	0-20%	2	NA	FALSE	FALSE	FALSE	FALSE	FALSE	TRUE	TRUE	TRUE	Strongly Agree	Strongly Agree	Strongly Disagree	Agree	Agree	Strongly Agree	Disagree	No	No	Yes	No	Yes	No	No	No	Within the last year	More than 30 times	Relative	village	Left
1	2	4	3	5	Highly value	Highly value	Highly value	Value moderately	Value a little	Value moderately	A combination of western and traditional medicine	Yes	Yes	Traditional medicine	B	1	2	2	0-20%	NA	NA	TRUE	FALSE	FALSE	FALSE	FALSE	TRUE	TRUE	TRUE	Strongly Agree	Agree	Strongly Disagree	Agree	Disagree	Agree	Agree	No	No	No	No	No	No	No	No	Never	Never	NA	NA	Left
1	3	5	2	4	Value moderately	Highly value	Highly value	Value moderately	Value moderately	Highly value	Western medicine	Yes	Yes	Western medicine	A	2	3	3	0-20%	NA	NA	FALSE	FALSE	FALSE	FALSE	TRUE	FALSE	TRUE	TRUE	Agree	Strongly Agree	Strongly Disagree	Strongly Agree	Agree	Agree	Disagree	No	No	No	No	No	No	No	No	Never	Never	NA	NA	Left
1	5	4	2	3	Value moderately	Highly value	Value moderately	Highly value	Highly value	Highly value	Western medicine	Yes	Yes	Western medicine	B	1	1	3	0-20%	NA	NA	FALSE	FALSE	FALSE	FALSE	FALSE	TRUE	FALSE	FALSE	Agree	Strongly Agree	Strongly Disagree	Strongly Agree	Strongly Disagree	Strongly Agree	Strongly Disagree	No	No	No	No	No	No	No	No	Never	Never	NA	NA	Left
1	2	3	4	5	Value moderately	Value moderately	Highly value	Highly value	Value moderately	Value moderately	Western medicine	Yes	Yes	Traditional medicine	A	3	2	1	0-20%	NA	NA	FALSE	FALSE	FALSE	TRUE	TRUE	TRUE	FALSE	FALSE	Agree	Disagree	Disagree	Strongly Agree	Disagree	Agree	Disagree	No	No	No	No	No	No	No	No	Never	Never	NA	NA	Left
1	5	4	3	2	Value moderately	Highly value	Highly value	Highly value	Highly value	Value moderately	Western medicine	Yes	No	Western medicine	A	2	1	1	0-20%	0	0	FALSE	FALSE	FALSE	FALSE	DK	DK	DK	DK	Agree	Strongly Agree	Strongly Disagree	Agree	Disagree	Agree	Disagree	No	No	No	No	No	No	No	No	Never	Never	NA	NA	Left
1	4	5	2	3	Value a little	Highly value	Highly value	Value a little	Value a little	Highly value	Western medicine	Yes	Yes	Western medicine	A	2	1	0	0-20%	0	0	FALSE	FALSE	FALSE	FALSE	TRUE	FALSE	FALSE	FALSE	DK	Disagree	Strongly Disagree	Strongly Agree	Disagree	Strongly Agree	Disagree	No	No	No	No	No	No	No	No	Never	Never	NA	NA	Left
1	2	4	3	5	Value moderately	Highly value	Value moderately	Value moderately	Value moderately	Highly value	Western medicine	Yes	Yes	Traditional medicine	A	2	1	3	41-60%	3	0	DK	FALSE	DK	TRUE	FALSE	TRUE	FALSE	FALSE	Agree	Strongly Agree	Strongly Disagree	Strongly Agree	Disagree	Strongly Agree	Agree	No	No	Yes	Yes	No	No	No	No	Within the last year	1-10 times	Relative	village	Left
2	1	3	4	5	Value moderately	Highly value	Value a little	Value moderately	Value moderately	Highly value	Western medicine	Yes	No	Western medicine	A	2	1	1	0-20%	0	NA	FALSE	FALSE	FALSE	FALSE	TRUE	TRUE	FALSE	TRUE	Agree	Strongly Agree	Strongly Disagree	Disagree	Disagree	Agree	Agree	No	No	No	Yes	No	No	No	No	Between 1-5 years ago	1-10 times	Relative	village	Left
1	5	4	2	3	Value moderately	Value moderately	Highly value	Value a little	Value a little	Value moderately	Western medicine	Yes	Yes	Western medicine	B	1	1	2	0-20%	DK	DK	FALSE	FALSE	FALSE	TRUE	FALSE	DK	DK	DK	Agree	Agree	Strongly Disagree	Agree	Disagree	DK	Agree	No	No	No	No	No	No	No	No	Never	Never	NA	NA	Left
1	3	4	5	2	Value moderately	Highly value	Highly value	Value moderately	Value moderately	Value moderately	Western medicine	Yes	No	Western medicine	A	2	4	1	0-20%	NA	NA	FALSE	FALSE	TRUE	FALSE	FALSE	TRUE	TRUE	TRUE	Agree	Strongly Agree	Disagree	Agree	Agree	Strongly Agree	Agree	No	No	No	No	No	No	No	No	Never	Never	NA	NA	Left
1	4	5	2	3	Highly value	Highly value	Highly value	Highly value	Highly value	Highly value	Western medicine	Yes	Yes	Western medicine	B	2	3	3	0-20%	0	0	TRUE	FALSE	TRUE	TRUE	TRUE	TRUE	TRUE	TRUE	Strongly Agree	Agree	Disagree	Agree	Disagree	Agree	Strongly Agree	No	No	No	No	No	No	No	No	Never	Never	NA	NA	Left
1	2	4	5	3	Value a little	Value moderately	Highly value	Value moderately	Value a little	Highly value	A combination of western and traditional medicine	Yes	No	Western medicine	A	2	1	0	0-20%	0	0	DK	FALSE	FALSE	FALSE	DK	DK	DK	DK	DK	DK	Disagree	Agree	Strongly Disagree	Strongly Disagree	Strongly Disagree	No	No	No	No	No	No	No	No	Never	Never	NA	NA	Right
2	4	1	3	5	Value moderately	Highly value	Highly value	Don’t value at all	DK	Highly value	Western medicine	Yes	Yes	Western medicine	A	2	0	1	0-20%	0	0	DK	FALSE	FALSE	TRUE	FALSE	TRUE	TRUE	FALSE	Strongly Agree	Agree	Strongly Disagree	Agree	Agree	Agree	Disagree	No	No	No	No	No	No	No	No	Never	Never	NA	NA	Left
2	1	5	4	3	Value moderately	Highly value	Highly value	Don’t value at all	DK	Value a little	Western medicine	Yes	No	Western medicine	B	1	1	1	41-60%	3	0	FALSE	FALSE	FALSE	FALSE	FALSE	TRUE	TRUE	TRUE	Strongly Agree	Strongly Agree	Agree	Strongly Agree	Disagree	Agree	Agree	No	No	Yes	No	No	No	No	No	More than 10 years ago	1-10 times	Acquaintance	village	Left
1	2	5	3	4	Value a little	Highly value	Highly value	Value moderately	DK	Highly value	A combination of western and traditional medicine	Yes	No	Western medicine	A	1	1	1	0-20%	DK	DK	FALSE	FALSE	FALSE	TRUE	FALSE	TRUE	DK	FALSE	Disagree	DK	Strongly Disagree	Agree	Strongly Disagree	Strongly Agree	DK	No	No	No	No	No	No	No	Yes	More than 10 years ago	1-10 times	Relative	village	Left
1	3	2	4	5	Value a little	Highly value	Highly value	Highly value	Highly value	Highly value	Western medicine	No	Yes	Traditional medicine	B	1	1	0	0-20%	0	0	FALSE	FALSE	FALSE	FALSE	FALSE	DK	DK	FALSE	Agree	Agree	Strongly Disagree	Agree	Disagree	Agree	Disagree	No	No	No	No	No	No	No	No	Never	Never	NA	NA	Left
1	2	4	3	5	Value moderately	Highly value	Highly value	Value moderately	Value moderately	Highly value	Western medicine	Yes	No	Western medicine	B	1	1	1	0-20%	DK	NA	FALSE	FALSE	TRUE	FALSE	FALSE	TRUE	TRUE	FALSE	DK	Strongly Agree	Strongly Disagree	Strongly Agree	Strongly Disagree	Strongly Agree	Strongly Agree	No	No	No	No	No	No	No	No	Never	Never	NA	NA	Left
1	4	5	3	2	Value moderately	Value moderately	Highly value	Value moderately	Value moderately	Highly value	Western medicine	Yes	No	Western medicine	B	1	2	2	0-20%	DK	DK	FALSE	FALSE	FALSE	DK	FALSE	FALSE	DK	FALSE	Disagree	DK	Disagree	Agree	Strongly Disagree	Strongly Agree	DK	No	No	No	No	No	No	No	No	Never	Never	NA	NA	Left
1	2	4	5	3	Value moderately	Highly value	Value moderately	Highly value	Value moderately	Value moderately	Western medicine	No	No	NA	B	1	0	0	0-20%	0	NA	DK	FALSE	FALSE	DK	DK	FALSE	FALSE	FALSE	Disagree	Strongly Agree	Strongly Disagree	Strongly Agree	Strongly Disagree	Agree	Disagree	No	No	No	No	No	No	No	No	Never	Never	NA	NA	Left
1	3	2	4	5	Value a little	Highly value	Highly value	Value moderately	Value moderately	Value a little	Western medicine	Yes	No	Western medicine	B	1	3	2	0-20%	0	NA	FALSE	FALSE	FALSE	FALSE	TRUE	TRUE	TRUE	FALSE	Strongly Agree	Strongly Agree	Strongly Disagree	Agree	Disagree	Strongly Agree	Disagree	No	No	No	No	No	No	No	No	Never	Never	NA	NA	Right
1	3	4	5	2	Highly value	Highly value	Value a little	Value a little	Value a little	Value a little	Western medicine	Yes	No	Western medicine	B	1	1	1	0-20%	DK	NA	FALSE	FALSE	FALSE	FALSE	FALSE	FALSE	TRUE	FALSE	Agree	Agree	Strongly Disagree	Strongly Agree	Disagree	Strongly Agree	Agree	No	No	No	No	No	No	No	No	Never	Never	NA	NA	Left
1	2	4	5	3	Value a little	DK	Value moderately	Value moderately	Value moderately	Value a little	Western medicine	Yes	No	Western medicine	A	4	4	4	0-20%	0	NA	FALSE	FALSE	DK	DK	FALSE	DK	DK	DK	Agree	Neither agree nor disagree	Disagree	Strongly Agree	DK	Strongly Agree	Agree	No	No	No	No	No	No	No	No	Never	Never	NA	NA	ND
1	2	4	5	3	Value moderately	Highly value	Highly value	Value moderately	Value moderately	Highly value	Western medicine	No	No	NA	B	1	1	0	0-20%	0	NA	FALSE	FALSE	FALSE	FALSE	TRUE	TRUE	TRUE	TRUE	Agree	Agree	Strongly Disagree	Strongly Agree	Agree	Strongly Agree	Disagree	No	No	No	No	No	No	No	No	Never	Never	NA	NA	Left
1	2	4	3	5	Value moderately	Value moderately	Highly value	Value moderately	Value moderately	Value moderately	Western medicine	Yes	No	Western medicine	A	2	1	2	0-20%	0	NA	FALSE	FALSE	FALSE	FALSE	FALSE	TRUE	TRUE	FALSE	Agree	Agree	Strongly Disagree	Agree	Agree	Strongly Agree	Agree	No	No	No	No	No	No	No	No	Never	Never	NA	NA	Right
1	2	3	4	5	Value a little	Highly value	Highly value	Value moderately	Value a little	Value a little	Western medicine	No	No	NA	B	1	3	2	0-20%	DK	NA	FALSE	FALSE	FALSE	TRUE	FALSE	TRUE	TRUE	FALSE	Agree	Strongly Agree	Strongly Disagree	Strongly Agree	Agree	Strongly Agree	DK	No	No	No	No	No	No	No	No	Never	Never	NA	NA	Left
1	2	5	4	3	Don’t value at all	Highly value	Highly value	Value moderately	Highly value	Value moderately	Western medicine	Yes	No	Western medicine	B	1	2	2	0-20%	DK	NA	FALSE	FALSE	DK	TRUE	FALSE	DK	TRUE	TRUE	DK	Agree	Strongly Disagree	Agree	DK	Strongly Agree	DK	No	No	No	No	No	No	No	No	Never	Never	NA	NA	Left
1	4	2	3	5	Value moderately	Highly value	Highly value	Highly value	Highly value	Highly value	Western medicine	Yes	No	Western medicine	B	2	2	1	0-20%	0	NA	FALSE	FALSE	FALSE	DK	FALSE	DK	DK	FALSE	DK	Agree	Disagree	Agree	Disagree	Strongly Agree	DK	No	No	No	No	No	No	No	No	Never	Never	NA	NA	Left
1	2	4	3	5	Highly value	Value moderately	Highly value	DK	Highly value	Value moderately	DK	Yes	No	Western medicine	B	3	2	3	21-40%	4	more than 12 people	FALSE	FALSE	DK	DK	FALSE	TRUE	FALSE	TRUE	Strongly Agree	Strongly Agree	Disagree	Agree	Agree	Agree	Agree	No	No	No	No	Yes	No	No	No	Between 6-10 years ago	More than 30 times	Medical expert	Kampong Cham province	Left
1	2	3	4	5	Value moderately	Value moderately	Value moderately	Highly value	Highly value	Value moderately	Western medicine	No	No	NA	A	3	2	1	0-20%	0	NA	FALSE	FALSE	FALSE	DK	DK	FALSE	FALSE	FALSE	Agree	Strongly Agree	Disagree	Strongly Agree	Disagree	Strongly Agree	Disagree	No	No	No	No	No	No	No	No	Never	Never	NA	NA	Right
1	2	4	5	3	Highly value	Highly value	Highly value	Highly value	Highly value	Highly value	Western medicine	Yes	No	Western medicine	A	2	2	1	0-20%	0	NA	FALSE	FALSE	TRUE	FALSE	FALSE	FALSE	FALSE	FALSE	Agree	Agree	Disagree	Agree	Disagree	Strongly Agree	Agree	No	No	No	No	No	No	No	No	Never	Never	NA	NA	Right
1	3	2	4	5	Highly value	Highly value	Highly value	Highly value	Highly value	DK	Western medicine	Yes	No	Western medicine	B	1	2	2	0-20%	DK	NA	DK	FALSE	DK	TRUE	FALSE	DK	DK	FALSE	DK	Strongly Agree	Strongly Disagree	Strongly Agree	DK	Strongly Agree	Disagree	No	No	No	No	No	No	No	No	Never	Never	NA	NA	Left
1	2	3	4	5	Value a little	Highly value	Value moderately	Highly value	Highly value	Highly value	DK	Yes	Yes	Western medicine	A	2	3	2	0-20%	DK	NA	FALSE	FALSE	FALSE	FALSE	FALSE	FALSE	TRUE	FALSE	Disagree	Disagree	Strongly Disagree	Strongly Agree	Agree	Strongly Agree	Agree	No	No	No	No	No	No	No	No	Never	Never	NA	NA	Right
1	2	4	3	5	Value moderately	Value moderately	Value moderately	Value moderately	Value moderately	Value moderately	Western medicine	Yes	No	Western medicine	B	2	0	1	0-20%	0	NA	DK	FALSE	DK	DK	FALSE	TRUE	DK	FALSE	DK	DK	Strongly Disagree	Strongly Agree	DK	Strongly Agree	DK	No	No	No	No	No	No	No	No	Never	Never	NA	NA	Left
1	2	3	4	5	Value moderately	Value moderately	Highly value	Highly value	Highly value	Highly value	Western medicine	Yes	No	Western medicine	B	1	2	2	0-20%	DK	NA	FALSE	FALSE	FALSE	FALSE	FALSE	DK	DK	FALSE	DK	Agree	Disagree	Agree	Disagree	Strongly Agree	Agree	No	No	No	No	No	No	No	No	Never	Never	NA	NA	Left
1	3	ND	2	ND	Value a little	Value moderately	Value moderately	Value moderately	Value moderately	Value moderately	Western medicine	Yes	No	Western medicine	B	1	2	1	0-20%	DK	NA	FALSE	FALSE	FALSE	FALSE	FALSE	TRUE	TRUE	FALSE	DK	DK	DK	Strongly Agree	DK	Strongly Agree	DK	No	No	No	No	No	No	No	No	Never	Never	NA	NA	Right
1	4	2	3	5	Value a little	Highly value	Value a little	Value moderately	Value moderately	Value moderately	Western medicine	Yes	No	Western medicine	B	1	2	2	0-20%	0	NA	DK	FALSE	FALSE	DK	FALSE	DK	DK	FALSE	DK	Agree	Strongly Disagree	Agree	Disagree	Agree	Disagree	No	No	No	No	No	No	No	No	Never	Never	NA	NA	Left
1	2	5	4	3	Value moderately	Highly value	Highly value	Value moderately	Value moderately	Value moderately	Western medicine	Yes	No	Western medicine	B	1	3	2	0-20%	0	NA	FALSE	FALSE	FALSE	FALSE	FALSE	FALSE	FALSE	FALSE	DK	Agree	Strongly Disagree	Agree	DK	Strongly Agree	DK	No	No	No	No	No	No	No	No	Never	Never	NA	NA	Left
1	2	4	3	5	Value a little	Highly value		Value moderately	Highly value	Highly value	Western medicine	No	No	NA	B	1	1	1	0-20%	DK	NA	FALSE	FALSE	FALSE	TRUE	FALSE	FALSE	FALSE	FALSE	Neither agree nor disagree	Neither agree nor disagree	Strongly Disagree	Strongly Agree	Strongly Disagree	Strongly Agree	Agree	No	No	No	No	No	No	No	No	Never	Never	NA	NA	Right
1	2	3	4	5	DK	Value moderately	Value moderately	Value moderately	Value a little	Value moderately	Western medicine	Yes	No	Western medicine	A	2	1	2	0-20%	DK	NA	FALSE	FALSE	DK	TRUE	FALSE	DK	DK	DK	DK	Agree	Strongly Disagree	DK	DK	Strongly Agree	Agree	No	No	No	No	No	No	No	No	Never	Never	NA	NA	Left
1	5	3	4	2	Value moderately	Highly value	Highly value	Value moderately	Value moderately	Value moderately	Western medicine	Yes	No	Western medicine	A	2	1	1	0-20%	DK	NA	DK	FALSE	DK	DK	FALSE	TRUE	TRUE	TRUE	Agree	Agree	Strongly Disagree	Agree	Agree	Agree	Agree	No	No	No	No	No	No	No	No	Never	Never	NA	NA	Left
1	3	4	5	2	Value moderately	Value moderately	Highly value	Value moderately	Value moderately	Value moderately	Western medicine	No	No	NA	A	2	1	2	0-20%	DK	NA	TRUE	FALSE	DK	FALSE	TRUE	TRUE	TRUE	TRUE	Strongly Agree	Strongly Agree	Strongly Disagree	Agree	Agree	Strongly Agree	DK	No	No	No	No	No	No	No	No	Never	Never	NA	NA	Right
1	2	5	3	4	Value moderately	Highly value	Highly value	Highly value	Highly value	Value moderately	Western medicine	Yes	No	Western medicine	B	1	2	1	0-20%	DK	NA	FALSE	FALSE	FALSE	DK	FALSE	TRUE	DK	FALSE	Agree	Agree	Disagree	Agree	Disagree	Agree	Agree	No	No	No	No	No	No	No	No	Never	Never	NA	NA	Left
1	2	3	4	5	Value moderately	Highly value	Highly value	Highly value	Value moderately	Highly value	Western medicine	Yes	No	Western medicine	B	3	2	3	0-20%	0	NA	FALSE	FALSE	FALSE	DK	FALSE	FALSE	DK	FALSE	Agree	Agree	Disagree	Agree	DK	Strongly Agree	DK	No	No	No	No	No	No	No	No	Never	Never	NA	NA	Left
1	2	3	4	5	Value moderately	Highly value	Value moderately	Highly value	Highly value	Value moderately	Western medicine	No	No	NA	B	1	2	2	0-20%	0	NA	FALSE	FALSE	FALSE	FALSE	FALSE	FALSE	DK	FALSE	Neither agree nor disagree	DK	Strongly Disagree	Strongly Agree	Disagree	Strongly Agree	Disagree	No	No	No	No	No	No	No	No	Never	Never	NA	NA	Left
1	2	3	4	5	Value a little	Value moderately	Value moderately	Value moderately	Value moderately	Value a little	Western medicine	Yes	Yes	Western medicine	B	1	1	1	0-20%	DK	NA	FALSE	FALSE	FALSE	FALSE	FALSE	FALSE	DK	FALSE	Agree	DK	DK	Agree	Disagree	Agree	Agree	No	No	No	No	No	No	No	No	Never	Never	NA	NA	Left
1	2	3	5	4	DK	Value moderately	Value moderately	Value moderately	Value moderately	Value moderately	Western medicine	Yes	No	Western medicine	A	2	5	2	0-20%	DK	NA	FALSE	FALSE	DK	DK	FALSE	TRUE	FALSE	FALSE	Disagree	Agree	DK	Strongly Agree	DK	Strongly Agree	Agree	No	No	No	No	No	No	No	No	Never	Never	NA	NA	Left
1	2	3	4	5	Value moderately	Highly value	Highly value	Value moderately	Highly value	Highly value	A combination of western and traditional medicine	Yes	Yes	Western medicine	A	2	1	0	0-20%	0	NA	FALSE	FALSE	FALSE	TRUE	FALSE	DK	FALSE	FALSE	Disagree	DK	Disagree	Strongly Agree	Disagree	Strongly Agree	Disagree	No	No	No	No	No	No	No	No	Never	Never	NA	NA	Left
1	2	3	5	4	Value a little	Value moderately	Highly value	Value a little	Value a little	Value a little	Western medicine	Yes	No	Western medicine	B	1	1	1	0-20%	0	NA	FALSE	FALSE	FALSE	FALSE	FALSE	TRUE	FALSE	FALSE	Agree	Agree	Strongly Disagree	Agree	Disagree	Strongly Agree	Disagree	No	No	No	No	No	No	No	No	Never	Never	NA	NA	Left
1	2	5	3	4	Value a little	Highly value	Value moderately	Value moderately	Value moderately	Value moderately	Western medicine	Yes	No	Western medicine	B	2	0	2	0-20%	0	NA	DK	FALSE	FALSE	DK	FALSE	DK	DK	FALSE	Agree	DK	Disagree	Agree	Disagree	Agree	DK	No	No	No	No	No	No	No	No	Never	Never	NA	NA	Left
1	2	3	4	5	Value moderately	Value moderately	Value moderately	Value moderately	Value moderately	Value moderately	Western medicine	Yes	No	Western medicine	B	1	2	1	0-20%	DK	NA	FALSE	FALSE	TRUE	TRUE	TRUE	FALSE	FALSE	FALSE	Agree	Agree	Disagree	Agree	Disagree	Agree	Agree	No	No	No	No	No	No	No	No	Never	Never	NA	NA	Left
1	2	3	5	4	Value moderately	Value moderately	Highly value	Highly value	Highly value	Highly value	A combination of western and traditional medicine	Yes	Yes	Western medicine	A	2	0	3	0-20%	0	NA	FALSE	FALSE	FALSE	TRUE	FALSE	DK	DK	FALSE	DK	Agree	Disagree	Agree	Disagree	Strongly Agree	Disagree	No	No	No	No	No	No	No	No	Never	Never	NA	NA	Right
1	2	3	4	5	Value moderately	Value moderately	Value a little	ND	Value a little	Value moderately	Western medicine	Yes	No	Western medicine	B	1	0	1	0-20%	0	NA	FALSE	FALSE	FALSE	TRUE	DK	DK	DK	FALSE	DK	DK	Strongly Disagree	Strongly Agree	Strongly Disagree	Strongly Agree	DK	No	No	No	No	No	No	No	No	Never	Never	NA	NA	Right
1	3	4	5	2	Value moderately	Highly value	Highly value	Highly value	Highly value	Highly value	Western medicine	No	No	NA	A	4	1	2	0-20%	0	NA	FALSE	FALSE	FALSE	TRUE	FALSE	FALSE	FALSE	FALSE	Disagree	Disagree	Disagree	Agree	Disagree	Strongly Agree	Agree	No	No	No	No	No	No	No	No	Never	Never	NA	NA	ND
1	2	4	5	3	Value moderately	Value moderately	Highly value	Value moderately	Highly value	Value moderately	Western medicine	Yes	Yes	Western medicine	B	2	3	3	0-20%	DK	NA	FALSE	FALSE	FALSE	TRUE	FALSE	FALSE	FALSE	FALSE	Agree	DK	Strongly Disagree	DK	Disagree	Agree	Agree	No	No	No	No	No	No	No	No	Never	Never	NA	NA	Left
1	2	3	4	5	Don’t value at all	Highly value	Value moderately	Value moderately	Highly value	Value moderately	Western medicine	Yes	No	Western medicine	A	2	3	2	0-20%	DK	NA	FALSE	FALSE	FALSE	FALSE	DK	DK	TRUE	FALSE	Agree	Strongly Agree	Neither agree nor disagree	Disagree	DK	Strongly Agree	Disagree	No	No	No	No	No	No	No	No	Never	Never	NA	NA	Left
1	2	3	4	5	Value moderately	Value moderately	Value moderately	Value a little	Value moderately	Value moderately	A combination of western and traditional medicine	Yes	No	Western medicine	A	2	4	1	0-20%	0	NA	FALSE	FALSE	DK	DK	FALSE	DK	DK	FALSE	DK	DK	Strongly Disagree	Agree	Disagree	Strongly Agree	DK	No	No	No	No	No	No	No	No	Never	Never	NA	NA	Left
1	3	2	4	5	Highly value	Value moderately	Highly value	Value moderately	Highly value	Highly value	A combination of western and traditional medicine	Yes	No	Western medicine	B	1	1	1	0-20%	NA	NA	FALSE	FALSE	FALSE	TRUE	TRUE	TRUE	TRUE	FALSE	Strongly Agree	Agree	Disagree	Agree	Disagree	Agree	Agree	No	No	No	No	No	No	No	No	Never	Never	NA	NA	Left
1	3	2	4	5	Value moderately	Highly value	Value a little	Value a little	Value a little	Value a little	Western medicine	Yes	No	Western medicine	B	1	2	2	0-20%	NA	NA	FALSE	FALSE	DK	FALSE	FALSE	FALSE	FALSE	FALSE	DK	DK	Strongly Disagree	DK	Strongly Disagree	Strongly Agree	Agree	No	No	No	No	No	No	No	No	Never	Never	NA	NA	Right
1	2	4	3	5	Value moderately	Highly value	Value moderately	Highly value	Highly value	Highly value	Western medicine	Yes	No	Western medicine	B	1	2	2	0-20%	3	2	FALSE	FALSE	FALSE	FALSE	FALSE	TRUE	TRUE	TRUE	Agree	Disagree	Strongly Agree	Strongly Agree	Disagree	Strongly Agree	Disagree	No	No	No	No	No	No	No	No	Never	Never	NA	NA	Left
1	2	5	4	3	Value moderately	Highly value	Highly value	Value a little	Value moderately	Value a little	Western medicine	Yes	No	Western medicine	B	1	3	3	21-40%	1	NA	FALSE	FALSE	FALSE	DK	FALSE	FALSE	FALSE	FALSE	Agree	Agree	Disagree	Agree	Disagree	Agree	Agree	No	No	No	No	No	No	No	No	Never	Never	NA	NA	Left
1	3	2	4	5	Highly value	Highly value	Value moderately	Highly value	Highly value	Highly value	Western medicine	No	Yes	Traditional medicine	B	3	2	2	ND	5	2	FALSE	FALSE	FALSE	FALSE	FALSE	TRUE	FALSE	DK	Agree	Agree	Strongly Disagree	Strongly Agree	Strongly Disagree	Strongly Agree	Agree	No	No	No	No	No	No	No	No	Never	Never	NA	NA	Right
1	2	4	5	3	Highly value	Highly value	Value moderately	Value moderately	Value a little	Value a little	A combination of western and traditional medicine	Yes	No	Western medicine	B	1	1	1	0-20%	NA	NA	TRUE	FALSE	FALSE	FALSE	TRUE	FALSE	DK	TRUE	Agree	Strongly Agree	Disagree	DK	DK	Strongly Agree	Strongly Agree	No	No	No	No	No	No	No	No	Never	Never	NA	NA	Right
1	2	4	5	3	Value moderately	Value moderately	Value moderately	Value moderately	Value moderately	Value moderately	A combination of western and traditional medicine	Yes	Yes	Western medicine	A	2	1	2	0-20%	4	NA	TRUE	FALSE	FALSE	TRUE	DK	FALSE	FALSE	FALSE	Agree	Agree	Disagree	Agree	Agree	Agree	Agree	No	Yes	No	No	No	No	No	No	Between 1-5 years ago	1-10 times	Relative	village	Left
1	4	2	3	5	Value a little	Value moderately	Value moderately	Value moderately	Value moderately	Value moderately	Western medicine	Yes	Yes	Western medicine	A	2	4	3	0-20%	NA	NA	FALSE	FALSE	FALSE	TRUE	TRUE	TRUE	TRUE	FALSE	Agree	Disagree	Disagree	Disagree	Agree	Strongly Agree	Agree	No	Yes	No	No	No	No	No	No	Between 1-5 years ago	1-10 times	Friend	At army station in Stung Treng province	Left
1	2	5	4	3	Value moderately	Highly value	Value moderately	Highly value	Highly value	Value moderately	Western medicine	Yes	Yes	Western medicine	A	2	1	2	0-20%	NA	NA	FALSE	FALSE	FALSE	FALSE	TRUE	DK	TRUE	FALSE	Agree	Strongly Agree	Strongly Disagree	Agree	ND	Strongly Agree	Strongly Agree	No	No	No	No	No	No	No	No	Never	Never	NA	NA	Left
1	3	5	2	4	Highly value	Highly value	Value moderately	Highly value	Highly value	Value moderately	Western medicine	No	Yes	Traditional medicine	B	1	2	2	0-20%	NA	NA	TRUE	FALSE	FALSE	TRUE	FALSE	TRUE	TRUE	TRUE	Agree	Agree	Strongly Disagree	Strongly Agree	Agree	Strongly Agree	Strongly Agree	No	No	No	No	No	No	No	No	Never	Never	NA	NA	Left
1	2	5	3	4	Value moderately	Value moderately	Value moderately	Value moderately	Value moderately	Value moderately	Western medicine	Yes	Yes	Western medicine	B	1	3	4	0-20%	NA	NA	FALSE	FALSE	FALSE	FALSE	FALSE	DK	DK	DK	Agree	Strongly Agree	Strongly Disagree	Agree	Disagree	Strongly Agree	Disagree	No	No	No	No	No	No	No	No	Never	Never	NA	NA	Left
1	3	4	5	2	Value moderately	Highly value	Value moderately	Value moderately	Highly value	Value moderately	A combination of western and traditional medicine	Yes	No	Western medicine	A	2	2	1	0-20%	NA	NA	DK	FALSE	DK	DK	DK	DK	DK	DK	Agree	Agree	DK	Agree	DK	DK	DK	No	No	No	No	No	No	No	No	Never	Never	NA	NA	Left
1	5	4	2	3	Highly value	Value moderately	Value a little	Value a little	Value moderately	Value a little	Western medicine	Yes	Yes	Western medicine	A	2	3	3	0-20%	NA	NA	FALSE	FALSE	FALSE	FALSE	TRUE	TRUE	FALSE	FALSE	Strongly Agree	Strongly Agree	Disagree	Strongly Agree	Disagree	Disagree	Strongly Agree	No	No	Yes	Yes	No	No	No	No	Within the last year	1-10 times	Hunting by myself	village	Left
1	3	2	4	5	Value moderately	Value moderately	Value moderately	Value moderately	Value moderately	Highly value	Western medicine	Yes	No	Western medicine	A	2	1	1	0-20%	NA	NA	FALSE	FALSE	FALSE	TRUE	FALSE	TRUE	FALSE	FALSE	Strongly Agree	Strongly Agree	Strongly Disagree	Strongly Agree	Disagree	Strongly Agree	Agree	No	No	No	No	No	No	No	No	Never	Never	NA	NA	Left
1	2	5	3	4	Value moderately	Value moderately	Highly value	Highly value	Value moderately	Value moderately	Western medicine	Yes	Yes	Western medicine	B	1	2	3	0-20%	0	0	FALSE	FALSE	FALSE	DK	DK	FALSE	FALSE	FALSE	DK	DK	DK	Strongly Agree	Disagree	Agree	DK	No	No	No	No	No	No	No	No	Never	Never	NA	NA	Left
1	4	5	2	3	Value moderately	Highly value	Highly value	DK	DK	DK	Western medicine	Yes	Yes	Western medicine	B	1	1	2	0-20%	0	0	FALSE	FALSE	DK	DK	DK	DK	DK	DK	Agree	Agree	Strongly Disagree	Strongly Agree	DK	Strongly Agree	DK	No	No	No	No	No	No	No	No	Never	Never	NA	NA	Left
1	4	2	3	5	Value moderately	Highly value	Highly value	Value moderately	Value moderately	Value moderately	Western medicine	Yes	Yes	Western medicine	A	2	2	2	0-20%	DK	NA	FALSE	FALSE	FALSE	FALSE	FALSE	TRUE	TRUE	FALSE	Agree	Agree	Disagree	Agree	Disagree	Strongly Agree	DK	No	No	No	No	No	No	No	No	Never	Never	NA	NA	Left
1	5	4	2	3	Value a little	Value moderately	Highly value	Value a little	Value moderately	Value moderately	Western medicine	Yes	Yes	Western medicine	A	2	1	2	0-20%	DK	DK	FALSE	FALSE	TRUE	FALSE	DK	DK	DK	FALSE	Agree	Strongly Agree	Strongly Disagree	Strongly Agree	Agree	Strongly Agree	DK	No	No	No	No	No	No	No	No	Never	Never	NA	NA	Left
1	2	5	4	3	Value moderately	Value moderately	DK	Don’t value at all	Highly value	Highly value	A combination of western and traditional medicine	No	No	NA	B	1	1	0	0-20%	DK	DK	DK	FALSE	FALSE	TRUE	FALSE	DK	DK	FALSE	DK	Agree	Strongly Disagree	Agree	Strongly Disagree	Strongly Agree	DK	No	No	No	No	No	No	No	No	Never	Never	NA	NA	Left
1	2	5	4	3	Value moderately	Value moderately	Highly value	Value moderately	Value moderately	Highly value	Traditional medicine	Yes	No	Western medicine	A	2	3	3	0-20%	DK	NA	DK	FALSE	DK	DK	FALSE	TRUE	FALSE	FALSE	Strongly Agree	Agree	Strongly Disagree	Disagree	Disagree	Strongly Agree	Disagree	No	No	Yes	Yes	No	No	No	No	Between 6-10 years ago	1-10 times	Relative	village	Left
1	5	4	2	3	Value moderately	Highly value	Highly value	Value moderately	Value moderately	Value moderately	Western medicine	No	Yes	Traditional medicine	A	3	3	3	0-20%	DK	DK	FALSE	FALSE	FALSE	FALSE	FALSE	TRUE	DK	FALSE	Agree	Agree	Strongly Disagree	Agree	Disagree	Strongly Agree	Agree	No	No	No	No	No	No	No	Yes	Between 1-5 years ago	1-10 times	Friend	village	Left
1	2	3	5	4	Value a little	Value a little	Highly value	Don’t value at all	Value moderately	Highly value	Western medicine	Yes	Yes	Traditional medicine	A	2	1	1	0-20%	DK	NA	FALSE	FALSE	FALSE	TRUE	FALSE	FALSE	FALSE	FALSE	Strongly Agree	Strongly Agree	Strongly Agree	Agree	Agree	Strongly Agree	Agree	No	No	No	No	No	No	No	No	Never	Never	NA	NA	ND
1	2	4	3	5	Value a little	Value moderately	Value a little	DK	DK	DK	Western medicine	Yes	Yes	Traditional medicine	B	1	2	1	0-20%	0	0	FALSE	FALSE	FALSE	DK	TRUE	TRUE	TRUE	FALSE	Agree	Agree	Strongly Disagree	Agree	Disagree	Agree	Agree	No	No	No	No	No	No	No	No	Never	Never	NA	NA	Left
1	2	4	3	5	Value a little	Highly value	Value moderately	Value a little	Value moderately	Value a little	Western medicine	Yes	No	Western medicine	B	1	2	1	0-20%	DK	NA	FALSE	FALSE	FALSE	FALSE	FALSE	TRUE	TRUE	FALSE	Agree	Strongly Agree	Strongly Disagree	Strongly Agree	Disagree	Strongly Agree	Disagree	No	No	No	No	No	No	No	No	Never	Never	NA	NA	Right
2	1	3	4	5	Value moderately	Highly value	Highly value	Highly value	Highly value	Highly value	Western medicine	Yes	No	Western medicine	B	3	2	2	0-20%	0	NA	FALSE	FALSE	FALSE	FALSE	FALSE	FALSE	FALSE	FALSE	Disagree	Disagree	DK	Agree	Strongly Disagree	Strongly Agree	Strongly Disagree	No	No	No	No	No	No	No	No	Never	Never	NA	NA	ND
1	3	2	4	5	Value moderately	Value moderately	Value a little	Value moderately	Value a little	Highly value	Western medicine	Yes	No	Western medicine	B	1	0	1	0-20%	0	NA	FALSE	FALSE	FALSE	TRUE	FALSE	TRUE	FALSE	DK	Disagree	Agree	Disagree	Disagree	Strongly Disagree	Strongly Agree	DK	No	No	No	No	No	No	No	No	Never	Never	NA	NA	Left
1	2	3	5	4	Value moderately	Value a little	Value a little	Value a little	Value moderately	Value moderately	Western medicine	No	No	NA	B	0	0	0	0-20%	DK	NA	DK	FALSE	DK	TRUE	FALSE	DK	DK	FALSE	Disagree	DK	Disagree	Agree	Agree	Strongly Agree	Agree	No	No	No	No	No	No	No	No	Never	Never	NA	NA	ND
1	5	4	2	3	Highly value	Value moderately	Value moderately	Value moderately	DK	Value moderately	Western medicine	Yes	Yes	Western medicine	B	3	2	0	0-20%	0	NA	FALSE	FALSE	FALSE	FALSE	FALSE	FALSE	FALSE	FALSE	Agree	Disagree	Disagree	Agree	Agree	Strongly Agree	Agree	No	No	No	No	No	No	No	No	Never	Never	NA	NA	Left
1	3	4	2	5	Value moderately	Highly value	Highly value	Value a little	Value a little	Value moderately	Western medicine	No	No	NA	B	1	0	0	0-20%	0	NA	FALSE	FALSE	FALSE	FALSE	FALSE	TRUE	TRUE	TRUE	Agree	Agree	Strongly Disagree	Agree	Agree	Agree	Agree	No	No	No	No	No	No	No	No	Never	Never	NA	NA	Left
2	3	4	5	1	Don’t value at all	Value moderately	Highly value	Value a little	Highly value	Value moderately	Western medicine	Yes	No	Western medicine	A	1	3	2	0-20%	DK	NA	FALSE	FALSE	FALSE	TRUE	TRUE	TRUE	TRUE	FALSE	Agree	Strongly Agree	Strongly Disagree	Strongly Agree	Strongly Agree	Strongly Agree	Agree	No	No	No	No	No	No	No	No	Never	Never	NA	NA	Left
1	2	4	3	5	Value moderately	Highly value	Highly value	Highly value	Highly value	Highly value	Western medicine	Yes	No	Western medicine	A	2	0	1	0-20%	0	NA	FALSE	FALSE	DK	FALSE	FALSE	DK	DK	FALSE	Agree	DK	Strongly Disagree	Strongly Agree	Strongly Disagree	Agree	Agree	No	No	No	No	No	No	No	No	Never	Never	NA	NA	Left
1	2	4	5	3	Value moderately	Highly value	Highly value	Value moderately	Value a little	Highly value	A combination of western and traditional medicine	Yes	No	Western medicine	A	2	2	2	0-20%	N/A	NA	FALSE	FALSE	DK	TRUE	FALSE	DK	TRUE	FALSE	Agree	Strongly Agree	Strongly Disagree	Agree	Disagree	Agree	Strongly Agree	No	No	No	No	No	No	No	No	Never	Never	NA	NA	Left
1	4	5	2	3	Value a little	Highly value	Value moderately	Highly value	Value moderately	Highly value	Western medicine	Yes	No	Western medicine	B	1	2	1	0-20%	0	NA	FALSE	FALSE	TRUE	TRUE	DK	TRUE	TRUE	FALSE	DK	Agree	Strongly Disagree	Agree	Agree	Agree	Agree	No	No	No	No	No	No	No	No	Never	Never	NA	NA	Left
1	2	3	4	5	Value moderately	Highly value	Value moderately	Highly value	Highly value	Highly value	Western medicine	Yes	Yes	Western medicine	A	2	3	3	0-20%	2	2	FALSE	FALSE	FALSE	TRUE	FALSE	TRUE	DK	FALSE	Agree	Disagree	Disagree	Agree	Disagree	Strongly Agree	Disagree	No	No	No	No	No	No	No	No	Never	Never	NA	NA	Left
1	2	3	4	5	Value a little	Highly value	Highly value	Highly value	Highly value	Highly value	Western medicine	Yes	No	Western medicine	B	1	4	1	0-20%	0	NA	FALSE	FALSE	FALSE	FALSE	FALSE	TRUE	TRUE	FALSE	Agree	Agree	Disagree	Agree	Agree	Agree	Disagree	No	No	No	No	No	No	No	No	Never	Never	NA	NA	Right
1	2	3	5	4	Value moderately	Highly value	Highly value	Highly value	Highly value	Highly value	Western medicine	Yes	No	Western medicine	A	5	2	2	0-20%	0	NA	FALSE	FALSE	FALSE	TRUE	FALSE	FALSE	FALSE	FALSE	Agree	DK	Disagree	Strongly Agree	Disagree	Strongly Agree	DK	No	No	No	No	No	No	No	No	Never	Never	NA	NA	Left
1	2	3	4	5	Value moderately	Value moderately	Value moderately	Value moderately	Value moderately	Value moderately	Western medicine	Yes	No	Western medicine	A	2	2	0	0-20%	DK	NA	FALSE	FALSE	DK	TRUE	FALSE	DK	FALSE	FALSE	Agree	Agree	Strongly Disagree	Strongly Agree	DK	Agree	Disagree	No	No	No	No	No	No	No	No	Never	Never	NA	NA	Right
1	2	3	4	5	Value moderately	Highly value	Value moderately	Value moderately	Value moderately	Value moderately	Western medicine	Yes	No	Western medicine	B	1	0	1	0-20%	DK	NA	FALSE	FALSE	FALSE	TRUE	FALSE	DK	DK	DK	Agree	Strongly Agree	Strongly Disagree	Agree	Agree	Agree	Agree	No	No	No	No	No	No	No	No	Never	Never	NA	NA	Right
1	2	4	3	5	DK	Highly value	Value moderately	Value moderately	Value moderately	Value moderately	Western medicine	No	No	NA	B	1	2	0	0-20%	DK	NA	FALSE	FALSE	FALSE	TRUE	TRUE	DK	DK	FALSE	Agree	DK	Strongly Disagree	Agree	DK	DK	Agree	No	No	No	No	No	No	No	No	Never	Never	NA	NA	Left
1	2	4	5	3	Highly value	Value moderately	Value moderately	Highly value	Highly value	Highly value	A combination of western and traditional medicine	No	No	NA	B	1	0	1	0-20%	0	NA	FALSE	FALSE	FALSE	TRUE	FALSE	TRUE	FALSE	FALSE	Agree	Strongly Agree	Disagree	Agree	Agree	Strongly Agree	Disagree	No	No	No	No	No	No	No	No	Never	Never	NA	NA	Left
1	3	4	5	2	Value moderately	Value moderately	Highly value	Highly value	Highly value	Highly value	Western medicine	No	No	NA	B	0	0	0	0-20%	DK	NA	FALSE	DK	FALSE	FALSE	DK	DK	DK	FALSE	DK	Agree	DK	DK	DK	Strongly Agree	DK	No	No	No	No	No	No	No	No	Never	Never	NA	NA	Left
1	3	2	5	4	Value moderately	Highly value	Value a little	Highly value	Value moderately	Highly value	Western medicine	Yes	No	Western medicine	B	1	2	1	0-20%	0	NA	FALSE	FALSE	FALSE	FALSE	FALSE	FALSE	FALSE	FALSE	Disagree	Disagree	Disagree	Agree	Disagree	Agree	Agree	No	No	No	No	No	No	No	No	Never	Never	NA	NA	Right
1	5	2	4	3	Value moderately	Highly value	Highly value	Highly value	Highly value	Value moderately	Western medicine	Yes	Yes	Traditional medicine	A	2	1	2	0-20%	DK	NA	DK	FALSE	TRUE	DK	DK	TRUE	TRUE	TRUE	Agree	DK	Strongly Disagree	DK	DK	Agree	Agree	No	No	No	No	No	No	No	No	Never	Never	NA	NA	Left
1	2	4	5	3	Value moderately	Value moderately	Highly value	Highly value	Highly value	Highly value	Western medicine	Yes	No	Western medicine	A	2	4	4	0-20%	DK	NA	DK	FALSE	FALSE	FALSE	FALSE	TRUE	TRUE	FALSE	Agree	Strongly Agree	Strongly Disagree	DK	Agree	Strongly Agree	Agree	No	No	No	No	No	No	No	No	Never	Never	NA	NA	Left
1	3	2	4	5	Value moderately	Value moderately	Value moderately	Value moderately	Value moderately	Value moderately	Western medicine	Yes	No	Western medicine	A	2	4	0	0-20%	0	NA	FALSE	FALSE	FALSE	TRUE	FALSE	FALSE	FALSE	FALSE	DK	DK	Strongly Disagree	DK	Strongly Disagree	Strongly Agree	Strongly Disagree	No	No	No	No	No	No	No	No	Never	Never	NA	NA	ND
1	2	4	5	3	Value a little	Highly value	Value moderately	Value moderately	Value moderately	Value moderately	Western medicine	Yes	No	Western medicine	A	3	3	2	0-20%	0	NA	FALSE	FALSE	FALSE	FALSE	DK	DK	FALSE	FALSE	Agree	Agree	Disagree	Agree	Disagree	Strongly Agree	Disagree	No	No	No	No	No	No	No	No	Never	Never	NA	NA	Left
1	2	3	4	5	Value moderately	Highly value	Value a little	Highly value	Highly value	Highly value	Western medicine	Yes	No	Western medicine	B	0	2	1	0-20%	DK	NA	FALSE	FALSE	FALSE	DK	FALSE	DK	DK	FALSE	Agree	Agree	Disagree	Agree	Neither agree nor disagree	Agree	Agree	No	No	No	No	No	No	No	No	Never	Never	NA	NA	ND
1	3	2	4	5	Value moderately	Highly value	Highly value	Value moderately	Value moderately	Highly value	Western medicine	Yes	No	Western medicine	A	2	1	1	0-20%	0	NA	FALSE	FALSE	FALSE	FALSE	FALSE	DK	FALSE	FALSE	Agree	Agree	Strongly Disagree	Strongly Agree	Strongly Disagree	Strongly Agree	Disagree	No	No	No	No	No	No	No	No	Never	Never	NA	NA	Left
1	2	4	3	5	Value moderately	Highly value	Highly value	Value moderately	Value moderately	Value moderately	Western medicine	Yes	No	Western medicine	A	2	4	3	0-20%	0	NA	FALSE	FALSE	FALSE	FALSE	FALSE	TRUE	TRUE	FALSE	Agree	Strongly Disagree	Strongly Disagree	Strongly Agree	Agree	Strongly Agree	Agree	No	No	No	No	No	No	No	No	Never	Never	NA	NA	Left
1	2	3	4	5	Value moderately	Highly value	Highly value	Highly value	Highly value	Highly value	Western medicine	Yes	No	Western medicine	A	3	2	1	0-20%	0	NA	FALSE	FALSE	DK	DK	FALSE	FALSE	FALSE	FALSE	Disagree	DK	DK	DK	Disagree	Strongly Agree	Disagree	No	No	No	No	No	No	No	No	Never	Never	NA	NA	Right
1	2	4	5	3	Value moderately	Highly value	Value moderately	Highly value	Highly value	Value moderately	Western medicine	Yes	No	Western medicine	A	2	4	2	0-20%	0	NA	FALSE	FALSE	FALSE	FALSE	FALSE	FALSE	FALSE	FALSE	Disagree	Agree	Disagree	Agree	Disagree	Strongly Agree	Agree	No	No	No	No	No	No	No	No	Never	Never	NA	NA	Left
1	2	3	5	4	Highly value	Highly value	Highly value	Highly value	Highly value	Value moderately	Western medicine	Yes	No	Western medicine	A	2	0	1	0-20%	0	NA	FALSE	FALSE	FALSE	TRUE	FALSE	DK	DK	FALSE	Disagree	DK	Disagree	Agree	DK	Strongly Agree	Disagree	No	No	No	No	No	No	No	No	Never	Never	NA	NA	Right
2	1	3	4	5	Value moderately	Highly value	Highly value	Highly value	Highly value	Highly value	Western medicine	Yes	No	Western medicine	B	1	1	2	0-20%	0	NA	FALSE	FALSE	FALSE	FALSE	FALSE	FALSE	FALSE	FALSE	Disagree	Agree	Disagree	Strongly Agree	Agree	Strongly Agree	Disagree	No	No	No	No	No	No	No	No	Never	Never	NA	NA	Right
1	2	3	4	5	Value moderately	Highly value	Value a little	Highly value	Highly value	Highly value	Western medicine	Yes	No	Western medicine	B	1	1	1	0-20%	DK	NA	FALSE	FALSE	DK	TRUE	DK	FALSE	FALSE	FALSE	Agree	Disagree	Strongly Disagree	Agree	Disagree	Strongly Agree	Neither agree nor disagree	No	No	No	No	No	No	No	No	Never	Never	NA	NA	Left
ND	ND	3	2	4	Value moderately	Highly value	Highly value	Value moderately	Value moderately	Value moderately	Western medicine	Yes	No	Western medicine	A	2	3	2	0-20%	DK	NA	FALSE	FALSE	FALSE	FALSE	FALSE	TRUE	TRUE	FALSE	Disagree	Disagree	Strongly Disagree	Strongly Agree	Agree	Strongly Agree	Agree	No	No	No	No	No	No	No	No	Never	Never	NA	NA	Left
2	1	4	5	3	Value a little	Value a little	Value moderately	Value moderately	Value a little	Value moderately	Western medicine	No	No	NA	B	1	3	0	0-20%	DK	NA	TRUE	FALSE	FALSE	DK	DK	DK	DK	FALSE	Agree	Agree	Disagree	DK	Neither agree nor disagree	Disagree	Agree	No	No	No	No	No	No	No	No	Never	Never	NA	NA	Left
5	1	2	4	3	Value a little	Value moderately	Value moderately	Highly value	Highly value	Value moderately	Western medicine	No	No	NA	A	2	2	2	0-20%	0	NA	FALSE	FALSE	TRUE	TRUE	TRUE	FALSE	TRUE	FALSE	Agree	Agree	Disagree	Agree	Agree	Agree	Agree	No	No	No	No	No	No	No	No	Never	Never	NA	NA	ND
1	2	4	3	5	Value moderately	Value moderately	Value moderately	Value moderately	Value moderately	Value moderately	Western medicine	No	No	NA	B	1	1	2	0-20%	0	NA	FALSE	FALSE	DK	DK	DK	FALSE	FALSE	FALSE	DK	DK	Strongly Disagree	Agree	DK	Agree	Agree	No	No	No	No	No	No	No	No	Never	Never	NA	NA	Right
1	2	3	4	5	Value moderately	Highly value	Value moderately	Value moderately	Value moderately	Value moderately	A combination of western and traditional medicine	Yes	No	Western medicine	A	3	2	2	0-20%	DK	NA	FALSE	FALSE	DK	FALSE	FALSE	FALSE	DK	FALSE	DK	Agree	Disagree	Agree	Disagree	Agree	Disagree	No	No	No	No	No	No	No	No	Never	Never	NA	NA	ND
1	2	3	4	5	Value moderately	Value moderately	Highly value	Value moderately	Value moderately	Value moderately	Western medicine	Yes	No	Western medicine	A	2	2	1	0-20%	0	NA	FALSE	FALSE	DK	FALSE	FALSE	TRUE	TRUE	FALSE	DK	Agree	Strongly Disagree	Strongly Agree	Agree	Strongly Agree	Strongly Agree	No	No	No	No	No	No	No	No	Never	Never	NA	NA	Right
1	2	4	3	5	Highly value	Highly value	Highly value	Highly value	Highly value	Value moderately	Western medicine	Yes	Yes	Traditional medicine	A	2	4	2	0-20%	NA	NA	FALSE	FALSE	DK	DK	FALSE	TRUE	TRUE	TRUE	DK	DK	Disagree	ND	Agree	Strongly Agree	DK	No	No	No	No	No	No	No	No	Never	Never	NA	NA	Left
1	2	4	3	5	Value moderately	Highly value	Value moderately	Highly value	Highly value	Highly value	Western medicine	Yes	No	Western medicine	B	1	2	ND	0-20%	NA	NA	FALSE	FALSE	DK	FALSE	FALSE	DK	FALSE	FALSE	Disagree	Agree	Strongly Disagree	Strongly Disagree	Disagree	Strongly Agree	Agree	No	No	No	No	No	No	No	No	Never	Never	NA	NA	Left
1	5	2	4	3	Value moderately	Value moderately	Highly value	Value moderately	Highly value	Highly value	Western medicine	Yes	No	Western medicine	A	1	1	1	0-20%	NA	NA	FALSE	FALSE	FALSE	DK	FALSE	TRUE	FALSE	FALSE	Agree	Neither agree nor disagree	Disagree	DK	Disagree	Agree	Disagree	No	No	No	No	No	No	No	No	Never	Never	NA	NA	Left
1	3	2	5	4	Value moderately	Value moderately	Highly value	Value moderately	Value moderately	Value moderately	A combination of western and traditional medicine	No	No	NA	A	2	3	1	0-20%	NA	NA	FALSE	FALSE	FALSE	FALSE	DK	TRUE	TRUE	TRUE	Agree	DK	Disagree	Strongly Agree	Disagree	Strongly Agree	Disagree	No	No	No	No	No	No	No	No	Never	Never	NA	NA	Left
1	2	3	4	5	Value moderately	Value moderately	Highly value	Highly value	Value a little	Highly value	Western medicine	No	No	NA	B	2	1	1	0-20%	2	1	FALSE	FALSE	FALSE	FALSE	TRUE	TRUE	FALSE	FALSE	Agree	Agree	Disagree	Agree	Agree	Agree	Agree	No	No	No	No	No	No	No	No	Never	Never	NA	NA	Left
1	2	3	5	4	Value moderately	Highly value	Highly value	Highly value	Highly value	Value moderately	Western medicine	Yes	No	Western medicine	B	1	1	1	0-20%	NA	NA	FALSE	FALSE	FALSE	TRUE	FALSE	TRUE	FALSE	FALSE	Disagree	Agree	Strongly Disagree	Agree	Strongly Disagree	Strongly Agree	Agree	No	No	No	No	No	No	No	No	Never	Never	NA	NA	Left
1	4	5	3	2	Value moderately	Highly value	Highly value	Highly value	Highly value	Highly value	Western medicine	Yes	No	Western medicine	A	4	2	3	0-20%	NA	NA	FALSE	FALSE	FALSE	FALSE	FALSE	TRUE	FALSE	FALSE	Agree	Strongly Agree	Strongly Disagree	Strongly Agree	Agree	Strongly Agree	Agree	No	No	No	No	No	No	No	No	Never	Never	NA	NA	Left
1	5	4	3	2	Value moderately	Highly value	Highly value	Highly value	Highly value	Highly value	Western medicine	Yes	No	Western medicine	B	1	2	1	21-40%	NA	NA	DK	FALSE	DK	DK	DK	TRUE	DK	DK	Agree	Agree	Disagree	DK	Disagree	Agree	DK	No	No	No	No	No	No	No	No	Never	Never	NA	NA	Left
1	2	3	5	4	Value moderately	Value moderately	Highly value	Highly value	Value moderately	Highly value	Western medicine	Yes	Yes	Traditional medicine	A	3	3	3	0-20%	NA	NA	FALSE	FALSE	DK	TRUE	FALSE	TRUE	TRUE	TRUE	Strongly Agree	Strongly Agree	Disagree	Agree	Agree	Strongly Agree	Disagree	No	No	No	No	No	No	No	No	Never	Never	NA	NA	Left
1	5	2	4	3	Highly value	Highly value	Highly value	Value moderately	ND	Value a little	Western medicine	Yes	Yes	Western medicine	B	1	0	2	81-100%	6	20	FALSE	FALSE	FALSE	TRUE	TRUE	TRUE	TRUE	TRUE	Agree	Agree	Disagree	Agree	Disagree	Agree	Agree	No	No	Yes	Yes	No	No	No	No	Within the last year	1-10 times	Relative	village	Left
1	3	5	2	4	Value moderately	Highly value	Highly value	Value a little	Value moderately	Value moderately	Western medicine	No	No	NA	B	1	2	1	0-20%	NA	NA	TRUE	FALSE	FALSE	FALSE	FALSE	TRUE	TRUE	TRUE	Agree	Strongly Agree	Disagree	Agree	Disagree	Strongly Agree	Agree	No	No	No	No	Yes	No	Yes	Yes	Between 1-5 years ago	1-10 times	Relative	village	Left
1	2	3	4	5	Value moderately	Highly value	Value a little	Value moderately	Value moderately	Value moderately	Western medicine	Yes	No	Western medicine	A	2	4	2	0-20%	NA	NA	FALSE	FALSE	DK	DK	FALSE	FALSE	FALSE	FALSE	Agree	Agree	Disagree	Strongly Agree	Disagree	Strongly Agree	Disagree	No	No	No	No	No	No	No	No	Between 1-5 years ago	1-10 times	Other villager bring for sell	village	Right
1	5	4	3	2	Value moderately	Value moderately	Highly value	Value moderately	Highly value	Highly value	A combination of western and traditional medicine	Yes	Yes	Western medicine	A	2	3	3	0-20%	NA	NA	FALSE	FALSE	DK	FALSE	TRUE	TRUE	TRUE	TRUE	Agree	Agree	Strongly Disagree	Disagree	Strongly Disagree	Agree	Disagree	No	No	No	No	No	No	No	No	Never	Never	NA	NA	Left
1	3	2	4	5	Value a little	Value moderately	Value moderately	Highly value	Highly value	Highly value	Western medicine	Yes	No	Western medicine	A	2	2	2	0-20%	NA	NA	FALSE	FALSE	FALSE	FALSE	FALSE	FALSE	FALSE	FALSE	Disagree	Agree	Disagree	Strongly Agree	Agree	Strongly Agree	Disagree	No	No	No	No	No	No	No	No	Never	Never	NA	NA	Left
1	3	4	5	2	Value moderately	Highly value	Highly value	Highly value	Highly value	Highly value	A combination of western and traditional medicine	Yes	Yes	Western medicine	A	2	3	3	0-20%	NA	NA	FALSE	FALSE	FALSE	TRUE	FALSE	FALSE	TRUE	TRUE	Strongly Agree	Strongly Agree	Strongly Disagree	Strongly Agree	Strongly Agree	Strongly Agree	Strongly Agree	No	No	No	No	No	No	No	No	Never	Never	NA	NA	Left
1	2	4	5	3	Value a little	Value moderately	Highly value	Value moderately	Value moderately	Highly value	Western medicine	Yes	Yes	Western medicine	A	2	2	4	0-20%	NA	NA	FALSE	FALSE	FALSE	FALSE	FALSE	TRUE	DK	DK	Disagree	Strongly Agree	Strongly Disagree	Agree	Strongly Disagree	Disagree	Agree	No	No	No	No	No	No	No	No	Never	Never	NA	NA	Left
1	2	3	4	5	Highly value	Highly value	Highly value	Highly value	Highly value	Highly value	Western medicine	Yes	No	Western medicine	B	1	2	2	0-20%	NA	NA	FALSE	FALSE	FALSE	FALSE	FALSE	FALSE	FALSE	TRUE	Strongly Agree	Strongly Agree	Strongly Disagree	Agree	Disagree	Strongly Agree	Disagree	No	No	No	No	No	No	No	No	Never	Never	NA	NA	Left
1	2	5	4	3	Value moderately	Value moderately	Value moderately	Value a little	Value a little	Highly value	Western medicine	Yes	No	Western medicine	B	2	1	2	0-20%	NA	NA	DK	FALSE	FALSE	DK	FALSE	DK	DK	FALSE	Agree	Agree	Disagree	Agree	Disagree	Agree	Agree	No	No	No	No	No	No	No	No	Never	Never	NA	NA	Left
1	2	3	5	4	Value moderately	Highly value	Value a little	Value moderately	Value moderately	Value a little	Western medicine	Yes	Yes	Western medicine	B	1	1	1	0-20%	NA	NA	FALSE	FALSE	FALSE	FALSE	FALSE	TRUE	TRUE	FALSE	Disagree	Strongly Agree	Strongly Disagree	Disagree	Strongly Disagree	Strongly Agree	Disagree	No	No	No	No	No	No	No	No	Never	Never	NA	NA	Left
1	3	5	2	4	Value moderately	Highly value	Value moderately	Highly value	Highly value	Highly value	Western medicine	Yes	Yes	Western medicine	B	1	2	3	0-20%	NA	NA	FALSE	FALSE	FALSE	FALSE	FALSE	FALSE	FALSE	FALSE	Strongly Disagree	Disagree	Strongly Disagree	Agree	Strongly Disagree	Strongly Agree	Disagree	No	No	No	No	No	No	No	No	Never	Never	NA	NA	ND
1	2	3	4	5	Value a little	Highly value	Highly value		Highly value	Highly value	Western medicine	Yes	Yes	Western medicine	A	2	2	2	0-20%	NA	NA	FALSE	FALSE	DK	FALSE	FALSE	TRUE	TRUE	TRUE	Agree	Strongly Agree	Strongly Disagree	Strongly Agree	Strongly Disagree	Strongly Agree	Disagree	No	No	No	No	No	No	No	No	Never	Never	NA	NA	Left
1	4	5	2	3	Value moderately	Highly value	Value moderately	Value a little	Value a little	Value a little	Western medicine	Yes	Yes	Traditional medicine	B	1	2	2	0-20%	0	0	FALSE	FALSE	FALSE	TRUE	DK	DK	DK	FALSE	Agree	Strongly Agree	Strongly Disagree	Agree	DK	Agree	DK	No	No	No	No	No	No	No	No	Never	Never	NA	NA	Left
1	5	4	2	3	Value moderately	Value moderately	Highly value	Value moderately	Value moderately	Value moderately	Western medicine	Yes	Yes	Western medicine	B	1	1	1	0-20%	DK	NA	FALSE	FALSE	FALSE	TRUE	FALSE	TRUE	TRUE	FALSE	Agree	Agree	Strongly Disagree	ND	Strongly Agree	Strongly Agree	DK	No	No	No	No	No	No	No	No	Never	Never	NA	NA	Left
1	4	2	3	5	Value moderately	Value moderately	Value moderately	Value a little	Value a little	Value a little	Western medicine	Yes	No	Western medicine	B	1	1	1	0-20%	0	NA	FALSE	FALSE	FALSE	TRUE	FALSE	DK	DK	FALSE	DK	Agree	DK	Strongly Agree	DK	Strongly Agree	DK	No	No	No	No	No	No	No	No	Never	Never	NA	NA	Left
1	4	5	2	3	Value moderately	Value moderately	Value moderately	Highly value	Highly value	Highly value	Western medicine	Yes	No	Western medicine	B	3	2	2	0-20%	0	0	TRUE	FALSE	FALSE	FALSE	FALSE	TRUE	FALSE	FALSE	Agree	Agree	Strongly Disagree	Agree	Disagree	Agree	Agree	No	No	No	No	No	No	No	No	Never	Never	NA	NA	Left
1	2	4	3	5	Value moderately	Value moderately	Highly value	Value a little	Value a little	Value moderately	Western medicine	Yes	No	Western medicine	B	1	1	1	0-20%	1	1	FALSE	FALSE	FALSE	DK	FALSE	DK	FALSE	FALSE	DK	Agree	Disagree	Disagree	Disagree	Agree	Disagree	No	No	No	No	No	No	No	No	Never	Never	NA	NA	Left
1	5	4	2	3	Value moderately	Highly value	Highly value	Value moderately	Value moderately	Value moderately	Western medicine	Yes	No	Western medicine	B	1	1	1	0-20%	0	0	TRUE	FALSE	FALSE	TRUE	TRUE	TRUE	DK	FALSE	Agree	Agree	Strongly Disagree	Agree	DK	Strongly Agree	DK	No	No	No	No	No	No	No	No	Never	Never	NA	NA	Left
1	3	5	4	2	Value moderately	Value moderately	Value moderately	Value a little	Value a little	Value moderately	Western medicine	Yes	No	Western medicine	B	1	1	1	0-20%	DK	DK	FALSE	FALSE	DK	DK	FALSE	TRUE	DK	TRUE	Agree	Agree	Strongly Disagree	Agree	Disagree	Agree	DK	No	No	No	No	No	No	No	No	Never	Never	NA	NA	Left
1	2	3	4	5	Value moderately	Value moderately	Value moderately	Value moderately	Highly value	Highly value	Western medicine	Yes	No	Western medicine	A	2	3	0	0-20%	DK	DK	TRUE	FALSE	DK	FALSE	DK	DK	DK	DK	Strongly Agree	Strongly Agree	Strongly Disagree	Strongly Agree	Strongly Agree	Strongly Agree	DK	No	No	No	No	No	No	No	No	Never	Never	NA	NA	Left
1	5	4	3	2	Highly value	Highly value	Value a little	Value moderately	Highly value	Value moderately	Western medicine	Yes	Yes	Western medicine	A	2	2	2	0-20%	0	0	TRUE	FALSE	FALSE	FALSE	FALSE	TRUE	TRUE	FALSE	Strongly Agree	Strongly Agree	Strongly Disagree	Strongly Agree	Strongly Disagree	Strongly Agree	DK	No	No	No	No	No	No	No	No	Never	Never	NA	NA	Left
1	4	5	3	2	Value moderately	Value moderately	Value moderately	Highly value	Highly value	Highly value	Western medicine	Yes	Yes	Western medicine	A	2	1	1	0-20%	DK	NA	DK	FALSE	FALSE	FALSE	FALSE	TRUE	TRUE	TRUE	Strongly Agree	Disagree	Strongly Disagree	Agree	Agree	Strongly Agree	Agree	No	No	No	No	No	No	No	No	Never	Never	NA	NA	Left
1	2	5	3	4	Value a little	Highly value	Value moderately	Value moderately	Value moderately	Value moderately	Western medicine	Yes	Yes	Western medicine	B	1	2	1	0-20%	3	DK	FALSE	FALSE	FALSE	FALSE	FALSE	TRUE	TRUE	FALSE	Agree	Agree	Strongly Disagree	Agree	Disagree	Agree	Agree	No	No	No	No	No	No	No	No	Never	Never	NA	NA	Left
1	4	5	2	3	Value moderately	Highly value	Value moderately	Value moderately	Value moderately	Highly value	Western medicine	Yes	Yes	Traditional medicine	B	1	2	3	0-20%	0	NA	FALSE	FALSE	FALSE	FALSE	FALSE	FALSE	DK	DK	DK	Agree	Strongly Disagree	Disagree	Disagree	Agree	Agree	No	No	No	No	No	No	No	No	Never	Never	NA	NA	Left
1	2	4	3	5	Value a little	Highly value	Value moderately	DK	DK	Highly value	Western medicine	Yes	Yes	Traditional medicine	A	2	2	2	0-20%	DK	NA	DK	FALSE	FALSE	FALSE	FALSE	TRUE	FALSE	FALSE	DK	Agree	Strongly Disagree	Agree	Disagree	Agree	Agree	No	No	No	No	No	No	No	No	Never	Never	NA	NA	ND
1	2	3	4	5	Value moderately	Highly value	Value moderately	Value moderately	Highly value	Highly value	Western medicine	No	No	NA	B	1	1	1	0-20%	0	0	FALSE	FALSE	FALSE	TRUE	FALSE	TRUE	DK	FALSE	DK	Strongly Agree	Strongly Disagree	Strongly Agree	Disagree	Strongly Agree	DK	No	No	No	No	No	No	No	No	Never	Never	NA	NA	Left
1	3	5	4	2	Value moderately	Highly value	Highly value	Highly value	Highly value	Value moderately	Western medicine	No	Yes	Traditional medicine	B	1	2	2	0-20%	0	NA	FALSE	FALSE	TRUE	TRUE	TRUE	TRUE	TRUE	TRUE	Strongly Agree	Agree	Disagree	Agree	Disagree	Agree	Agree	No	No	No	No	No	No	No	No	Never	Never	NA	NA	Left
1	4	3	2	5	Value moderately	Highly value	Value moderately	Value moderately	Value moderately	Value moderately	Western medicine	Yes	Yes	Western medicine	B	1	2	1	0-20%	DK	NA	FALSE	FALSE	FALSE	FALSE	FALSE	DK	DK	DK	DK	Agree	Disagree	Agree	Disagree	Strongly Agree	DK	No	No	No	No	No	No	No	No	Never	Never	NA	NA	Left
1	2	5	3	4	Value a little	Value moderately	Highly value	Value moderately	Value moderately	Value moderately	Western medicine	Yes	No	Western medicine	A	2	1	1	0-20%	DK	DK	FALSE	FALSE	FALSE	FALSE	TRUE	TRUE	FALSE	FALSE	Agree	Agree	Strongly Disagree	Strongly Agree	Disagree	Agree	Agree	No	No	No	No	No	No	No	No	Never	Never	NA	NA	Left
1	2	3	4	5	Value moderately	Value moderately	Highly value	Highly value	Highly value	Highly value	Western medicine	Yes	No	Western medicine	B	1	2	ND	0-20%	DK	NA	FALSE	FALSE	TRUE	TRUE	FALSE	TRUE	TRUE	FALSE	Disagree	Agree	Disagree	Agree	Agree	Agree	Agree	No	No	No	No	No	No	No	No	Never	Never	NA	NA	Left
1	2	4	5	3	Value a little	Highly value	Value moderately	Value moderately	Highly value	Value a little	Western medicine	Yes	No	Western medicine	A	2	2	2	0-20%	DK	NA	DK	FALSE	DK	TRUE	TRUE	TRUE	TRUE	FALSE	Agree	DK	Strongly Disagree	Agree	Agree	Agree	DK	No	No	No	No	No	No	No	No	Never	Never	NA	NA	Right
1	2	3	ND	ND	Value moderately	Highly value	Value moderately	Value moderately	Value moderately	Value a little	Western medicine	Yes	No	Western medicine	A	3	3	2	0-20%	0	NA	FALSE	FALSE	DK	TRUE	FALSE	FALSE	TRUE	FALSE	Agree	DK	Disagree	Agree	Disagree	Agree	Agree	No	No	No	No	No	No	No	No	Never	Never	NA	NA	Left
1	2	3	4	5	Value moderately	Value moderately	Value moderately	Value a little	Value a little	Value moderately	A combination of western and traditional medicine	Yes	Yes	Western medicine	B	3	0	3	0-20%	DK	NA	FALSE	FALSE	FALSE	FALSE	FALSE	TRUE	FALSE	FALSE	Agree	Strongly Agree	Strongly Disagree	Strongly Agree	Strongly Disagree	Strongly Agree	Agree	No	No	No	No	No	No	No	No	Never	Never	NA	NA	Left
1	2	3	4	5	Value moderately	Highly value	Value moderately	Value moderately	Highly value	Highly value	Western medicine	Yes	No	Western medicine	B	3	1	0	0-20%	0	NA	DK	FALSE	FALSE	DK	FALSE	TRUE	FALSE	FALSE	Neither agree nor disagree	Neither agree nor disagree	Disagree	Agree	Neither agree nor disagree	Agree	Agree	No	No	No	No	No	No	No	No	Never	Never	NA	NA	Left
1	5	2	3	4	Value moderately	Value a little	Value a little	Don’t value at all	Don’t value at all	Value a little	Western medicine	No	No	NA	B	1	3	1	0-20%	0	NA	FALSE	FALSE	FALSE	FALSE	TRUE	FALSE	FALSE	FALSE	Strongly Agree	Strongly Agree	Disagree	DK	Disagree	Strongly Agree	Disagree	No	No	No	No	No	No	No	No	Never	Never	NA	NA	Right
1	2	3	5	4	Value moderately	Value moderately	Highly value	Value a little	Value a little	Highly value	A combination of western and traditional medicine	Yes	No	Western medicine	B	1	3	2	0-20%	0	NA	FALSE	DK	DK	DK	FALSE	FALSE	FALSE	TRUE	DK	Agree	Disagree	Agree	Strongly Disagree	Disagree	Agree	No	No	No	No	No	No	No	No	Never	Never	NA	NA	Right
1	5	4	3	2	Highly value	Highly value	Highly value	Value moderately	Value moderately	Value moderately	Western medicine	Yes	No	Western medicine	A	2	1	0	0-20%	DK	NA	FALSE	FALSE	FALSE	FALSE	TRUE	TRUE	TRUE	FALSE	DK	Agree	Disagree	Strongly Agree	Disagree	Strongly Agree	DK	No	No	No	No	No	No	No	No	Never	Never	NA	NA	Left
1	2	4	3	5	Value moderately	Highly value	Highly value	Value moderately	Value moderately	Highly value	Western medicine	Yes	No	Western medicine	A	2	2	2	0-20%	0	NA	FALSE	FALSE	DK	TRUE	FALSE	DK	TRUE	FALSE	Agree	Strongly Agree	Disagree	Agree	Disagree	Agree	Disagree	No	No	No	No	No	No	No	No	Never	Never	NA	NA	Left
1	2	3	5	4	Value moderately	Value moderately	Highly value	Value moderately	Value moderately	Highly value	Western medicine	Yes	No	Western medicine	A	4	3	2	0-20%	0	NA	FALSE	FALSE	FALSE	DK	FALSE	FALSE	DK	FALSE	DK	DK	DK	Agree	Disagree	Strongly Agree	DK	No	No	No	No	No	No	No	No	Never	Never	NA	village	Left
1	2	3	4	5	DK	Highly value	Value a little	DK	Value a little	Value moderately	Western medicine	Yes	No	Western medicine	B	1	1	1	0-20%	1	0	DK	FALSE	TRUE	DK	DK	DK	TRUE	DK	DK	Disagree	DK	Agree	Disagree	Strongly Agree	Agree	No	No	No	No	No	No	No	No	Within the last year	1-10 times	Relative	village	Right
1	5	4	2	3	Value moderately	Highly value	Highly value	Value moderately	Value moderately	Highly value	A combination of western and traditional medicine	Yes	Yes	Western medicine	A	2	1	3	0-20%	DK	NA	FALSE	FALSE	FALSE	TRUE	DK	DK	FALSE	TRUE	Agree	Agree	Strongly Disagree	Agree	Agree	Strongly Agree	Agree	No	No	No	No	No	No	No	No	Never	Never	NA	NA	Left
1	3	4	5	2	Value a little	Highly value	Value moderately	Value moderately	Value a little	Highly value	Western medicine	Yes	No	Western medicine	B	0	1	2	0-20%	0	NA	FALSE	FALSE	FALSE	DK	DK	DK	FALSE	FALSE	Strongly Disagree	DK	DK	Agree	Strongly Disagree	Strongly Agree	DK	No	No	No	No	No	No	No	No	Never	Never	NA	NA	Left
1	3	4	5		Value moderately	Value moderately	Value moderately	Highly value	Value moderately	Value moderately	Western medicine	Yes	No	Western medicine	B	1	2	2	0-20%	0	NA	FALSE	FALSE	DK	DK	FALSE	FALSE	FALSE	FALSE	Agree	Agree	Disagree	DK	Agree	Agree	DK	No	No	No	No	No	No	No	No	Never	Never	NA	NA	Right
1	2	4	3	5	Don’t value at all	Value moderately	Highly value	Value moderately	Value moderately	Value moderately	Western medicine	Yes	No	Western medicine	B	1	3	0	0-20%	0	NA	FALSE	FALSE	DK	FALSE	FALSE	DK	DK	FALSE	Disagree	Agree	Strongly Disagree	DK	DK	Strongly Agree	DK	No	No	No	No	No	No	No	No	Never	Never	NA	NA	Left
1	5	2	4	3	Value moderately	Value moderately	Highly value	Value moderately	Value moderately	Highly value	Western medicine	Yes	No	Western medicine	B	1	2	2	0-20%	DK	NA	FALSE	FALSE	FALSE	FALSE	FALSE	TRUE	TRUE	FALSE	Agree	Agree	Strongly Disagree	Agree	Agree	Strongly Agree	Agree	No	No	No	No	No	No	No	No	Never	Never	NA	NA	Right
1	2	3	4	5	Value moderately	Highly value	Value moderately	Value moderately	Value moderately	Value moderately	Western medicine	Yes	No	Western medicine	B	1	1	1	0-20%	DK	NA	FALSE	FALSE	FALSE	TRUE	FALSE	TRUE	TRUE	FALSE	Disagree	Strongly Agree	Disagree	Agree	Agree	Strongly Agree	Agree	No	No	No	No	No	No	No	No	Never	Never	NA	NA	Left
1	2	4	3	5	Value a little	Highly value	Value moderately	Value moderately	Value moderately	Highly value	Western medicine	Yes	No	Western medicine	B	3	2	2	0-20%	DK	NA	FALSE	FALSE	TRUE	FALSE	FALSE	FALSE	FALSE	FALSE	Strongly Disagree	Disagree	Disagree	Strongly Agree	Disagree	Strongly Agree	Disagree	No	No	No	No	No	No	No	No	Never	Never	NA	NA	ND
1	2	3	5	4	Value moderately	Highly value	Highly value	Highly value	Highly value	Value moderately	A combination of western and traditional medicine	Yes	Yes	Western medicine	A	4	2	3	0-20%	DK	NA	DK	FALSE	DK	FALSE	FALSE	FALSE	FALSE	FALSE	Neither agree nor disagree	Agree	Disagree	Agree	DK	Agree	Agree	No	No	No	No	No	No	No	No	Never	Never	NA	NA	Left
1	2	4	3	5	Value moderately	Value moderately	Value moderately	Value a little	Value a little	Value a little	Western medicine	Yes	Yes	Western medicine	A	2	3	2	0-20%	DK	NA	FALSE	FALSE	FALSE	FALSE	FALSE	TRUE	TRUE	FALSE	Agree	Strongly Agree	Strongly Disagree	Strongly Agree	Agree	Strongly Agree	DK	No	No	No	No	No	No	No	No	Never	Never	NA	NA	Left
1	4	2	5	3	Value moderately	Highly value	Highly value	Value moderately	Highly value	Highly value	A combination of western and traditional medicine	Yes	No	Western medicine	B	1	2	2	0-20%	DK	NA	DK	FALSE	DK	TRUE	DK	DK	DK	DK	DK	Agree	Strongly Disagree	Strongly Agree	Agree	Strongly Agree	Agree	No	No	No	No	No	No	No	No	Never	Never	NA	NA	Left
1	2	3	4	5	Value moderately	Value moderately	Value moderately	Value a little	Value a little	Value moderately	Western medicine	No	No	NA	A	2	1	1	0-20%	0	NA	FALSE	FALSE	FALSE	DK	FALSE	DK	DK	DK	DK	DK	Disagree	DK	Strongly Disagree	Agree	DK	No	No	No	No	No	No	No	No	Never	Never	NA	NA	Left
1	2	3	4	5	Value moderately	Value moderately	Highly value	Value moderately	Highly value	Value moderately	Western medicine	Yes	Yes	Western medicine	A	2	2	3	0-20%	0	NA	TRUE	FALSE	FALSE	FALSE	FALSE	TRUE	FALSE	FALSE	Agree	DK	Strongly Disagree	Strongly Agree	Agree	Strongly Agree	DK	No	No	No	No	No	No	No	No	Never	Never	NA	NA	Left
1	3	5	2	4	Value moderately	Value moderately	Highly value	Value moderately	Value moderately	Value moderately	Western medicine	No	Yes	Traditional medicine	B	1	0	1	0-20%	0	NA	FALSE	FALSE	FALSE	FALSE	FALSE	DK	TRUE	TRUE	DK	Agree	Strongly Disagree	Agree	DK	Strongly Agree	Disagree	No	No	No	No	No	No	No	No	Never	Never	NA	NA	Right
1	4	2	3	5	Value moderately	Highly value	Highly value	Value moderately	Don’t value at all	Don’t value at all	Western medicine	Yes	No	Western medicine	B	1	1	1	0-20%	0	NA	FALSE	FALSE	DK	FALSE	FALSE	TRUE	TRUE	TRUE	Agree	Agree	Disagree	Agree	Agree	Agree	Disagree	No	No	No	No	No	No	No	No	Never	Never	NA	NA	Left
1	3	2	4	5	Value moderately	Highly value	Highly value	Highly value	Highly value	Highly value	A combination of western and traditional medicine	No	Yes	Traditional medicine	B	1	1	1	0-20%	0	NA	FALSE	FALSE	TRUE	FALSE	TRUE	DK	TRUE	TRUE	DK	Agree	Strongly Disagree	Strongly Agree	DK	Agree	Agree	No	No	No	No	No	No	No	No	Never	Never	NA	NA	Left
1	3	5	4	2	Value a little	Value moderately	Highly value	Highly value	Highly value	Highly value	Western medicine	No	No	NA	B	2	1	1	0-20%	0	NA	DK	FALSE	FALSE	FALSE	FALSE	FALSE	FALSE	FALSE	Disagree	Strongly Disagree	Strongly Disagree	Agree	Disagree	Disagree	Strongly Disagree	No	No	No	No	No	No	No	No	Never	Never	NA	NA	Left
1	2	4	5	3	Value moderately	Highly value	Highly value	Highly value	Highly value	Value moderately	Western medicine	Yes	No	Western medicine	A	4	4	3	0-20%	0	NA	FALSE	FALSE	FALSE	FALSE	FALSE	FALSE	FALSE	FALSE	Agree	Strongly Agree	Disagree	Strongly Agree	Agree	Disagree	Disagree	No	No	No	No	No	No	No	No	Never	Never	NA	NA	Right
2	3	1	4	5	Value moderately	Highly value	Value moderately	Highly value	Highly value	Highly value	Western medicine	Yes	No	Western medicine	A	2	3	0	0-20%	DK	NA	FALSE	FALSE	FALSE	FALSE	FALSE	FALSE	FALSE	FALSE	Agree	Agree	Strongly Disagree	Agree	DK	Strongly Agree	Disagree	No	No	No	No	No	No	No	No	Never	Never	NA	NA	Left
1	2	4	3	5	Value moderately	Highly value	Highly value	Highly value	Highly value	Value moderately	Western medicine	Yes	No	Western medicine	B	1	3	2	0-20%	0	NA	FALSE	FALSE	DK	DK	TRUE	FALSE	FALSE	FALSE	Strongly Agree	Strongly Agree	Disagree	Agree	Disagree	Disagree	Agree	No	No	No	No	No	No	No	No	Never	Never	NA	NA	Left
1	2	3	4	5	Highly value	Value moderately	Highly value	Value moderately	Highly value	Value moderately	A combination of western and traditional medicine	Yes	No	Western medicine	A	2	2	0	0-20%	DK	NA	DK	FALSE	FALSE	FALSE	FALSE	DK	DK	TRUE	DK	Disagree	Strongly Disagree	Agree	Agree	Strongly Agree	Disagree	No	No	No	No	No	No	No	No	Never	Never	NA	NA	ND
1	2	4	5	3	Value moderately	Highly value	Highly value	Highly value	Highly value	Highly value	Western medicine	Yes	Yes	Traditional medicine	B	3	3	2	0-20%	0	NA	FALSE	FALSE	DK	FALSE	DK	DK	DK	FALSE	Agree	Agree	DK	Disagree	Disagree	Strongly Agree	Strongly Agree	No	No	No	No	No	No	No	No	Never	Never	NA	NA	Right
1	2	3	4	5	Value moderately	Highly value	Value moderately	Value a little	Value a little	Value a little	Western medicine	Yes	No	Western medicine	B	1	2	0	0-20%	0	NA	FALSE	FALSE	DK	FALSE	DK	DK	DK	DK	DK	DK	DK	Agree	DK	Strongly Agree	DK	No	No	No	No	No	No	No	No	Never	Never	NA	NA	Left
1	3	2	4	5	Value a little	Highly value	Highly value	Highly value	Highly value	Highly value	Western medicine	Yes	No	Western medicine	B	1	2	2	0-20%	DK	NA	FALSE	FALSE	DK	DK	DK	FALSE	DK	FALSE	DK	DK	ND	ND	Disagree	Strongly Agree	Agree	No	No	No	No	No	No	No	No	Never	Never	NA	NA	Left
1	3	2	4	5	Value moderately	Value moderately	Value moderately	Value a little	Value a little	Value a little	Western medicine	Yes	Yes	Western medicine	B	1	2	2	0-20%	DK	NA	FALSE	FALSE	FALSE	TRUE	DK	TRUE	TRUE	TRUE	Agree	Strongly Agree	Strongly Disagree	DK	Agree	Strongly Agree	DK	No	No	No	No	No	No	No	No	Never	Never	NA	NA	Left
1	2	3	4	5	Value moderately	Highly value	Value moderately	Highly value	Highly value	Highly value	Western medicine	Yes	Yes	Western medicine	B	1	2	1	0-20%	0	NA	FALSE	FALSE	FALSE	FALSE	FALSE	FALSE	FALSE	FALSE	Disagree	Agree	Disagree	Agree	Disagree	Strongly Agree	Disagree	No	No	No	No	No	No	No	No	Never	Never	NA	NA	Right
1	2	3	5	4	Value a little	Value a little	Value moderately	Value a little	Value a little	Value moderately	Western medicine	Yes	No	Western medicine	A	2	1	0	0-20%	0	NA	FALSE	FALSE	DK	TRUE	DK	FALSE	DK	FALSE	Agree	Agree	Disagree	DK	Agree	Agree	DK	No	No	No	No	No	No	No	No	Never	Never	NA	NA	Right
1	3	5	4	2	Value moderately	Highly value	Highly value	Highly value	Highly value	Highly value	Western medicine	No	No	NA	B	1	1	1	0-20%	0	NA	FALSE	FALSE	DK	TRUE	TRUE	FALSE	FALSE	FALSE	Agree	DK	Disagree	Agree	Agree	Agree	Disagree	No	No	No	No	No	No	No	No	Never	Never	NA	NA	Left
1	2	3	4	5	Value a little	Value moderately	Value moderately	Value moderately	Value moderately	Value moderately	A combination of western and traditional medicine	Yes	No	Western medicine	A	2	2	1	0-20%	DK	NA	FALSE	FALSE	TRUE	TRUE	FALSE	TRUE	TRUE	FALSE	Agree	Agree	Strongly Disagree	Disagree	Disagree	Agree	Agree	No	No	No	No	No	No	No	No	Never	Never	NA	NA	Right
1	2	4	5	3	Value moderately	Highly value	Highly value	Value moderately	Value moderately	Value moderately	Western medicine	Yes	Yes	Western medicine	A	2	2	1	21-40%	DK	NA	FALSE	FALSE	TRUE	TRUE	TRUE	TRUE	TRUE	TRUE	Agree	Strongly Agree	Strongly Disagree	Agree	Agree	Disagree	Agree	No	No	No	No	No	No	No	No	Never	Never	NA	NA	Left
1	2	ND	ND	4	Value moderately	Highly value	Value moderately	Value a little	Value moderately	Value a little	Western medicine	Yes	Yes	Western medicine	A	5	0	0	0-20%	0	NA	FALSE	FALSE	FALSE	DK	FALSE	FALSE	FALSE	FALSE	DK	DK	DK	DK	DK	Agree	Agree	No	No	No	No	No	No	No	No	Never	Never	NA	NA	Left
1	3	2	4	5	Value a little	Value moderately	Value moderately	Value moderately	Highly value	Value moderately	Western medicine	No	No	NA	B	1	1	0	0-20%	DK	NA	FALSE	FALSE	FALSE	FALSE	FALSE	DK	DK	FALSE	DK	Agree	DK	DK	DK	Strongly Agree	DK	No	No	No	No	No	No	No	No	Never	Never	NA	NA	Right
1	3	5	4	2	Value moderately	Value moderately	Highly value	Value moderately	Value moderately	Value moderately	Western medicine	Yes	Yes	both use the same	B	1	1	3	0-20%	DK	NA	FALSE	FALSE	DK	TRUE	FALSE	TRUE	TRUE	FALSE	Strongly Agree	DK	Strongly Disagree	DK	Disagree	DK	DK	No	No	No	No	No	No	No	No	Never	Never	NA	NA	Left
1	3	5	2	4	Value a little	Highly value	Highly value	Value a little	Value a little	Value moderately	Western medicine	Yes	No	Western medicine	B	1	1	1	0-20%	DK	NA	DK	FALSE	TRUE	FALSE	FALSE	TRUE	TRUE	FALSE	Agree	Agree	Strongly Disagree	Agree	Disagree	Agree	DK	No	No	No	No	No	No	No	No	Never	Never	NA	NA	Left
1	2	3	4	5	Value a little	Highly value	Value moderately	Value moderately	Value moderately	Value a little	Western medicine	Yes	No	Western medicine	A	2	3	3	0-20%	DK	NA	FALSE	FALSE	DK	TRUE	FALSE	FALSE	FALSE	FALSE	DK	Agree	Strongly Disagree	Agree	Agree	Strongly Agree	DK	No	No	No	No	No	No	No	No	Never	Never	NA	NA	Right
2	1	4	3	5	Value moderately	Highly value	Highly value	Value moderately	Value moderately	Value moderately	Western medicine	Yes	No	Western medicine	A	2	3	2	0-20%	0	NA	FALSE	FALSE	FALSE	FALSE	FALSE	FALSE	FALSE	FALSE	Disagree	Neither agree nor disagree	Disagree	Strongly Agree	Agree	Strongly Agree	Disagree	No	No	No	No	No	No	No	No	Never	Never	NA	NA	ND
1	3	2	4	5	Value a little	Value moderately	Value moderately	Highly value	Highly value	Highly value	Western medicine	Yes	Yes	Western medicine	A	2	3	2	0-20%	DK	NA	DK	FALSE	TRUE	DK	TRUE	DK	DK	FALSE	Agree	Strongly Agree	Neither agree nor disagree	Agree	Agree	Disagree	Agree	No	No	No	No	No	No	No	No	Never	Never	NA	NA	ND
5	1	4	3	2	Value moderately	Highly value	Highly value	Highly value	Value moderately	Value moderately	Western medicine	Yes	No	Western medicine	B	1	2	2	0-20%	0	NA	FALSE	FALSE	FALSE	FALSE	DK	FALSE	FALSE	FALSE	Disagree	Disagree	Strongly Disagree	Agree	Disagree	Strongly Agree	Disagree	No	No	No	No	No	No	No	No	Never	Never	NA	NA	Left
1	2	3	4	5	Value moderately	Value moderately	Highly value	Highly value	Highly value	Value moderately	A combination of western and traditional medicine	Yes	No	Western medicine	A	2	0	2	0-20%	0	NA	FALSE	FALSE	FALSE	FALSE	FALSE	TRUE	DK	FALSE	Disagree	Agree	Strongly Disagree	Agree	Agree	Strongly Agree	Disagree	No	No	No	No	No	No	No	No	Never	Never	NA	NA	ND
1	3	4	5	2	Value moderately	Value moderately	Highly value	Value moderately	Value moderately	Highly value	Western medicine	Yes	No	Western medicine	A	3	0	1	0-20%	0	NA	FALSE	FALSE	TRUE	DK	FALSE	TRUE	DK	FALSE	Agree	Strongly Agree	Disagree	Agree	Disagree	Strongly Agree	Agree	No	No	No	No	No	No	No	No	Never	Never	NA	NA	Right
1	2	3	4	5	Value moderately	Value a little	Highly value	Value moderately	Value moderately	Value moderately	Western medicine	Yes	No	Western medicine	A	2	1	2	0-20%	0	NA	FALSE	FALSE	DK	FALSE	DK	DK	TRUE	FALSE	Strongly Agree	Agree	Disagree	Agree	Disagree	Strongly Agree	Disagree	No	No	No	No	No	No	No	No	Never	Never	NA	NA	Left
1	2	3	5	4	Value moderately	Highly value	Value moderately	Value moderately	Value moderately	Value moderately	Western medicine	Yes	Yes	Western medicine	B	2	1	3	0-20%	0	NA	FALSE	FALSE	DK	DK	DK	FALSE	DK	FALSE	Agree	DK	DK	Agree	Agree	Agree	ND	No	No	No	No	No	No	No	No	Never	Never	NA	NA	Left
2	1	4	5	3	Value moderately	Highly value	Value moderately	Value moderately	Value a little	Value moderately	A combination of western and traditional medicine	Yes	No	Western medicine	A	2	1	0	0-20%	NA	NA	DK	DK	DK	FALSE	DK	TRUE	ND	TRUE	Agree	Agree	Disagree	Agree	DK	DK	Disagree	No	No	No	No	No	No	No	No	Never	Never	NA	NA	Left
1	3	4	5	2	Value moderately	Value moderately	Value moderately	Value a little	Value a little	Value a little	Western medicine	Yes	No	Western medicine	B	1	1	2	0-20%	NA	NA	FALSE	FALSE	TRUE	FALSE	FALSE	TRUE	FALSE	DK	Agree	Agree	Strongly Disagree	Agree	Strongly Disagree	Strongly Agree	Agree	No	No	No	No	No	No	No	No	Never	Never	NA	NA	Left
1	4	5	3	2	Value moderately	Highly value	Highly value	Highly value	Highly value	Value moderately	A combination of western and traditional medicine	Yes	No	Western medicine	B	1	1	1	0-20%	NA	NA	DK	FALSE	FALSE	FALSE	FALSE	FALSE	FALSE	FALSE	Strongly Agree	Strongly Agree	Strongly Disagree	Strongly Agree	Disagree	Agree	Agree	No	No	No	No	No	No	No	No	Never	Never	NA	NA	Left
1	2	4	5	3	Value moderately	Value moderately	Value moderately	Value a little	Value a little	Value moderately	Western medicine	Yes	No	Western medicine	A	2	2	1	0-20%	NA	NA	FALSE	FALSE	FALSE	TRUE	FALSE	TRUE	FALSE	FALSE	Agree	Strongly Agree	Strongly Disagree	Strongly Agree	Strongly Disagree	Strongly Agree	Agree	No	No	No	No	No	No	No	No	Never	Never	NA	NA	Left
1	2	3	5	4	Value moderately	Highly value	Highly value	Highly value	Highly value	Highly value	ND	Yes	Yes	Western medicine	B	1	0	3	0-20%	NA	NA	FALSE	FALSE	FALSE	TRUE	TRUE	FALSE	FALSE	FALSE	DK	Agree	Disagree	DK	Disagree	Strongly Agree	Agree	No	No	No	No	No	No	No	No	Never	Never	NA	NA	Left
1	4	2	5	3	Value moderately	Highly value	Highly value	Value moderately	Highly value	Highly value	Traditional medicine	Yes	Yes	Traditional medicine	B	1	2	3	0-20%	NA	NA	DK	FALSE	DK	TRUE	DK	FALSE	FALSE	TRUE	Strongly Agree	Strongly Agree	Strongly Disagree	Strongly Disagree	Agree	Strongly Agree	Agree	No	No	No	No	No	No	No	No	Never	Never	NA	NA	Left
1	2	5	3	4	Value moderately	Highly value	Value moderately	Value moderately	Value moderately	Highly value	A combination of western and traditional medicine	Yes	Yes	Western medicine	B	1	2	3	21-40%	2	1	FALSE	FALSE	FALSE	FALSE	TRUE	TRUE	TRUE	TRUE	Strongly Agree	Strongly Agree	Disagree	Agree	Agree	Agree	Disagree	No	No	No	No	No	No	No	No	Never	Never	NA	NA	Right
1	4	5	3	2	Value moderately	Value moderately	Value moderately	Value moderately	Value moderately	Value moderately	Traditional medicine	Yes	No	Western medicine	A	2	2	1	0-20%	1	4	TRUE	FALSE	TRUE	TRUE	TRUE	TRUE	TRUE	TRUE	Strongly Agree	Strongly Agree	Disagree	Agree	Agree	Strongly Agree	Agree	No	No	No	No	No	No	No	No	Never	Never	NA	NA	Left
1	5	4	2	3	Highly value	Highly value	Value moderately	Highly value	Highly value	Highly value	Western medicine	Yes	No	Western medicine	A	2	2	4	41-60%	2	NA	TRUE	TRUE	TRUE	TRUE	TRUE	TRUE	TRUE	TRUE	Strongly Agree	Strongly Agree	Disagree	Agree	Agree	Agree	Agree	No	Yes	No	Yes	No	No	No	No	Within the last year	1-10 times	Relative	village	Left
1	2	5	3	4	Highly value	Highly value	Highly value	Value moderately	Value moderately	Value moderately	A combination of western and traditional medicine	Yes	Yes	Western medicine	B	1	1	1	0-20%	NA	NA	DK	FALSE	DK	FALSE	DK	TRUE	TRUE	TRUE	Agree	Strongly Agree	Disagree	Agree	Disagree	Agree	Strongly Agree	No	No	No	No	No	No	No	No	Never	Never	NA	NA	Left
1	2	4	3	5	Value moderately	Highly value	Highly value	Value a little	Value moderately	Highly value	Western medicine	Yes	No	Western medicine	A	2	2	2	0-20%	NA	NA	DK	FALSE	DK	DK	DK	FALSE	DK	FALSE	DK	Agree	Strongly Disagree	Agree	Disagree	Agree	DK	No	No	No	No	No	No	No	No	Never	Never	NA	NA	Left
1	3	2	5	4	Highly value	Highly value	Highly value	Value a little	Value moderately	Value moderately	Western medicine	Yes	No	Western medicine	B	1	2	3	0-20%	NA	NA	FALSE	FALSE	FALSE	FALSE	FALSE	FALSE	FALSE	FALSE	Agree	Strongly Agree	Disagree	Strongly Agree	Disagree	Strongly Agree	DK	No	No	No	No	No	No	No	No	Never	Never	NA	NA	Left
1	2	5	4	3	Value moderately	Highly value	Highly value	Value moderately	Value moderately	Value moderately	Western medicine	Yes	No	Western medicine	B	1	1	1	0-20%	NA	NA	DK	DK	DK	FALSE	DK	DK	DK	DK	Disagree	Disagree	DK	Agree	Disagree	DK	Disagree	No	No	No	No	No	No	No	No	Never	Never	NA	NA	Right
1	2	3	5	4	Value moderately	Highly value	Highly value	Value moderately	Value a little	Value moderately	Western medicine	Yes	Yes	Western medicine	A	2	3	1	0-20%	NA	NA	FALSE	FALSE	FALSE	FALSE	FALSE	FALSE	FALSE	FALSE	Strongly Agree	Strongly Agree	Disagree	Strongly Agree	Disagree	Disagree	Disagree	No	No	No	No	No	No	No	No	Never	Never	NA	NA	Left
1	2	3	4	5	Value moderately	Highly value	Value moderately	Value moderately	Value moderately	Value moderately	Western medicine	Yes	Yes	Western medicine	B	1	1	1	0-20%	NA	NA	DK	FALSE	FALSE	DK	FALSE	FALSE	FALSE	FALSE	DK	DK	Disagree	Disagree	Disagree	Strongly Agree	DK	No	No	No	No	No	No	No	No	Never	Never	NA	NA	Left
1	2	4	3	5	Value a little	Highly value	Highly value	Value moderately	Highly value	Value moderately	Western medicine	Yes	No	Western medicine	B	1	2	1	0-20%	NA	NA	FALSE	FALSE	DK	FALSE	DK	TRUE	TRUE	FALSE	Strongly Agree	Strongly Agree	Strongly Disagree	Agree	Agree	Strongly Agree	Agree	No	No	No	No	No	No	No	No	Never	Never	NA	NA	Left
1	3	4	5	2	Value moderately	Highly value	Value moderately	Value moderately	Value a little	Value moderately	A combination of western and traditional medicine	Yes	No	Western medicine	A	2	2	1	0-20%	5	4	DK	FALSE	FALSE	FALSE	DK	DK	DK	DK	Disagree	Agree	Disagree	DK	Disagree	DK	Agree	No	No	No	No	No	No	No	No	Never	Never	NA	NA	Left
1	2	5	3	4	Value a little	Highly value	Value moderately	Highly value	Value a little	Highly value	Western medicine	Yes	No	Western medicine	A	2	2	2	0-20%	NA	NA	FALSE	FALSE	FALSE	TRUE	FALSE	TRUE	TRUE	TRUE	Strongly Agree	Strongly Agree	Strongly Disagree	Strongly Agree	Agree	Strongly Agree	Strongly Agree	No	No	No	No	No	No	No	No	Never	Never	NA	NA	Left
1	2	3	4	5	Value moderately	Value moderately	DK	Value a little	DK	Highly value	Western medicine	Yes	Yes	Western medicine	A	2	2	1	0-20%	DK	DK	FALSE	FALSE	FALSE	DK	FALSE	TRUE	TRUE	TRUE	Strongly Agree	Strongly Agree	Disagree	Agree	Strongly Disagree	Strongly Agree	Agree	No	No	No	No	No	No	No	No	Never	Never	NA	NA	Left
1	4	5	2	3	Value moderately	Highly value	Value moderately	Value moderately	Value moderately	Highly value	Western medicine	Yes	Yes	Western medicine	A	2	1	1	0-20%	DK	DK	FALSE	FALSE	FALSE	DK	DK	TRUE	TRUE	FALSE	Agree	Strongly Agree	Strongly Disagree	Agree	Neither agree nor disagree	Agree	Agree	No	No	No	No	No	No	No	No	Never	Never	NA	NA	Left
1	2	3	5	4	Value a little	Value moderately	Highly value	Value a little	DK	Value moderately	Western medicine	No	No	NA	B	1	2	0	0-20%	0	0	FALSE	FALSE	DK	TRUE	FALSE	TRUE	TRUE	TRUE	Agree	Agree	Disagree	Agree	Disagree	Agree	Agree	No	No	No	No	No	No	No	No	Never	Never	NA	NA	Left
1	2	5	3	4	Value a little	Value a little	Value moderately	DK	DK	DK	Western medicine	Yes	No	Western medicine	B	1	1	2	21-40%	4	6	FALSE	DK	FALSE	FALSE	DK	TRUE	TRUE	FALSE	DK	Agree	Disagree	Disagree	Disagree	DK	Agree	No	No	No	No	No	No	No	No	Never	Never	NA	NA	Left
1	3	5	2	4	Don’t value at all	Highly value	Value moderately	DK	DK	DK	Western medicine	Yes	No	Western medicine	B	1	1	1	0-20%	DK	DK	FALSE	TRUE	FALSE	DK	DK	FALSE	FALSE	FALSE	Disagree	DK	Disagree	Agree	Disagree	Agree	DK	No	No	No	No	No	No	No	No	Never	Never	NA	NA	Right
1	5	3	2	4	Value moderately	Highly value	DK	Value a little	Value moderately	Highly value	Western medicine	Yes	Yes	Western medicine	B	1	1	1	0-20%	DK	DK	FALSE	FALSE	FALSE	TRUE	TRUE	TRUE	TRUE	FALSE	Agree	Agree	Strongly Disagree	Agree	Strongly Disagree	Strongly Agree	Disagree	No	No	No	No	No	No	No	No	Never	Never	NA	NA	Left
1	5	3	4	2	Value moderately	Value moderately	Highly value	Highly value	Highly value	Highly value	Western medicine	Yes	No	Western medicine	B	1	1	1	21-40%	1	0	TRUE	FALSE	FALSE	TRUE	FALSE	TRUE	TRUE	TRUE	Strongly Agree	Strongly Agree	Strongly Disagree	Agree	Disagree	Strongly Agree	Disagree	No	No	No	No	No	No	No	No	Never	Never	NA	NA	Left
1	3	5	2	4	Don’t value at all	Value moderately	Highly value	Don’t value at all	Value a little	Value moderately	Western medicine	Yes	No	Western medicine	A	2	1	1	0-20%	0	0	FALSE	FALSE	FALSE	FALSE	FALSE	TRUE	TRUE	TRUE	Agree	Agree	Strongly Disagree	Agree	Disagree	Disagree	Agree	No	No	No	No	No	No	No	No	Never	Never	NA	NA	Left
1	2	4	5	3	Value moderately	Value moderately	Highly value	DK	DK	Highly value	Western medicine	Yes	Yes	Western medicine	B	1	2	1	0-20%	0	0	FALSE	FALSE	FALSE	FALSE	FALSE	TRUE	FALSE	FALSE	Agree	Agree	Strongly Disagree	Agree	Agree	Disagree	DK	No	No	Yes	Yes	No	No	No	No	More than 10 years ago	1-10 times	Relative	village	Left
1	2	5	3	4	Value moderately	Value moderately	Highly value	DK	DK	Highly value	Western medicine	No	No	NA	B	1	1	0	0-20%	0	0	DK	FALSE	DK	TRUE	DK	TRUE	DK	FALSE	Agree	Agree	Disagree	DK	Disagree	Agree	DK	No	No	No	No	No	No	No	No	Never	Never	NA	NA	Left
1	5	2	3	4	Value moderately	Highly value	Value moderately	DK	DK	Value moderately	Western medicine	Yes	Yes	Western medicine	A	2	3	2	ND	3	0	FALSE	FALSE	FALSE	FALSE	FALSE	TRUE	TRUE	TRUE	Agree	DK	Strongly Disagree	Disagree	Disagree	Strongly Agree	Agree	No	No	No	No	No	No	No	No	Never	Never	NA	NA	Left
1	3	5	4	2	Value moderately	Value moderately	Highly value	Value a little	Value moderately	Value moderately	Western medicine	Yes	Yes	Western medicine	B	1	1	1	0-20%	DK	NA	TRUE	FALSE	FALSE	FALSE	DK	TRUE	TRUE	TRUE	Strongly Agree	Strongly Agree	Strongly Disagree	Agree	Strongly Agree	Strongly Agree	Agree	No	No	No	Yes	No	No	No	No	Between 1-5 years ago	1-10 times	Friend	village	Left
1	2	4	3	5	Value moderately	Highly value	Highly value	Highly value	Value moderately	Highly value	Western medicine	Yes	Yes	Western medicine	B	1	2	2	0-20%	DK	NA	FALSE	FALSE	DK	DK	FALSE	TRUE	FALSE	FALSE	Agree	Agree	Disagree	DK	Disagree	Agree	Disagree	No	No	No	No	No	No	No	No	Never	Never	NA	NA	Left
1	4	2	3	5	Value a little	Highly value	Value moderately	Value moderately	Value moderately	Value moderately	Western medicine	Yes	No	Western medicine	B	2	1	2	0-20%	DK	NA	FALSE	FALSE	FALSE	FALSE	FALSE	TRUE	TRUE	FALSE	DK	DK	Strongly Disagree	Strongly Agree	DK	Strongly Agree	DK	No	No	No	No	No	No	No	No	Never	Never	NA	NA	Right
1	3	5	2	4	Don’t value at all	Value moderately	Value a little	Highly value	Highly value	Value moderately	Western medicine	Yes	No	Western medicine	A	1	1	1	0-20%	DK	DK	FALSE	FALSE	FALSE	FALSE	DK	TRUE	DK	FALSE	Agree	Strongly Agree	Strongly Disagree	Agree	Agree	Strongly Agree	DK	No	No	No	No	No	No	No	No	Never	Never	NA	NA	Left
1	2	5	4	3	Value a little	Highly value	Highly value	Value moderately	DK	DK	Western medicine	Yes	No	Western medicine	B	1	2	1	0-20%	0	0	TRUE	FALSE	FALSE	DK	TRUE	DK	DK	FALSE	DK	Agree	Strongly Disagree	Agree	Disagree	Agree	DK	No	No	No	No	No	No	No	No	Never	Never	NA	NA	Right
1	2	3	4	5	Value moderately	Value moderately	Highly value	Don’t value at all	Value a little	Value moderately	Western medicine	Yes	No	Western medicine	B	1	1	0	0-20%	0	0	FALSE	FALSE	TRUE	FALSE	TRUE	TRUE	FALSE	FALSE	Agree	Disagree	Strongly Disagree	Agree	Disagree	Agree	Agree	No	No	No	No	No	No	No	No	Never	Never	NA	NA	Right
1	4	5	3	2	DK	Value moderately	DK	Don’t value at all	Value a little	DK	Western medicine	Yes	No	Western medicine	A	0	2	1	0-20%	DK	DK	FALSE	FALSE	DK	DK	DK	TRUE	DK	TRUE	Disagree	Disagree	Strongly Disagree	Agree	Disagree	Agree	Agree	No	No	No	No	No	No	No	No	Never	Never	NA	NA	Left
1	2	5	3	4	Value moderately	Highly value	Value moderately	Value moderately	Value moderately	Value moderately	Western medicine	Yes	No	Western medicine	A	2	1	1	0-20%	0	NA	FALSE	FALSE	DK	FALSE	TRUE	DK	TRUE	FALSE	Agree	Agree	Strongly Disagree	Strongly Agree	Disagree	Agree	Agree	No	No	No	No	No	No	No	Yes	More than 10 years ago	1-10 times	Relative	village	Left
1	5	4	3	2	Value moderately	Highly value	Highly value	Value moderately	Value moderately	Value a little	Western medicine	Yes	No	Western medicine	B	1	2	1	0-20%	DK	DK	FALSE	DK	FALSE	TRUE	TRUE	DK	DK	FALSE	Agree	Agree	Strongly Disagree	Strongly Agree	DK	Strongly Agree	DK	No	No	No	No	No	No	No	No	Never	Never	NA	NA	Left
1	4	3	2	5	Value moderately	Value moderately	Highly value	Value a little	Value a little	Value a little	Western medicine	Yes	No	Western medicine	B	1	1	1	0-20%	0	0	FALSE	FALSE	TRUE	TRUE	TRUE	TRUE	DK	FALSE	Agree	Agree	Disagree	Agree	Disagree	Agree	Disagree	No	No	No	No	No	No	No	No	Never	Never	NA	NA	Left
1	5	4	2	3	Value moderately	Value moderately	Highly value	Value moderately	Value moderately	Value moderately	Western medicine	Yes	Yes	Western medicine	A	2	2	2	0-20%	0	0	DK	DK	DK	FALSE	FALSE	TRUE	DK	DK	Agree	Agree	Strongly Disagree	DK	DK	Strongly Agree	DK	No	No	No	No	No	No	No	No	Never	Never	NA	NA	Right
1	2	4	3	5	Value a little	Value moderately	Value moderately	Value a little	Value moderately	Highly value	Western medicine	Yes	No	Western medicine	B	1	2	2	0-20%	DK	DK	FALSE	FALSE	FALSE	DK	TRUE	TRUE	DK	FALSE	Agree	Strongly Agree	Strongly Disagree	Agree	Disagree	Agree	DK	No	No	No	No	No	No	No	No	Never	Never	NA	NA	Left
1	3	2	5	4	Value a little	Value moderately	Highly value	Value a little	Value moderately	Highly value	Western medicine	Yes	No	Western medicine	A	2	4	2	0-20%	DK	DK	DK	FALSE	FALSE	FALSE	FALSE	FALSE	TRUE	TRUE	Agree	Strongly Agree	Strongly Disagree	Disagree	Strongly Disagree	Agree	Disagree	No	No	No	No	No	No	No	No	Never	Never	NA	NA	Left
1	4	2	3	5	Value moderately	Value moderately	Value moderately	Highly value	Highly value	DK	Western medicine	Yes	No	Western medicine	A	2	1	0	0-20%	0	0	DK	FALSE	DK	TRUE	FALSE	TRUE	TRUE	FALSE	Agree	Agree	Strongly Disagree	Strongly Agree	Strongly Agree	Agree	Disagree	No	No	No	No	No	No	No	No	Never	Never	NA	NA	Left
1	2	5	4	3	Value moderately	Highly value	Highly value	Highly value	Highly value	Highly value	Western medicine	Yes	No	Western medicine	B	1	1	2	0-20%	DK	NA	FALSE	FALSE	FALSE	TRUE	FALSE	TRUE	FALSE	FALSE	Agree	Strongly Agree	Neither agree nor disagree	Agree	Agree	Agree	Neither agree nor disagree	No	No	No	No	No	No	No	No	Never	Never	NA	NA	Left
1	2	5	3	4	DK	Highly value	Highly value	Value a little	Value a little	Value a little	Western medicine	Yes	No	Western medicine	A	2	1	3	0-20%	DK	DK	FALSE	FALSE	FALSE	FALSE	FALSE	TRUE	FALSE	FALSE	DK	Agree	Disagree	Strongly Agree	Disagree	Strongly Agree	Disagree	No	No	No	No	No	No	No	No	Never	Never	NA	NA	Left
1	2	3	4	5	Value moderately	Value moderately	Highly value	Highly value	Highly value	Highly value	Western medicine	Yes	No	Western medicine	A	2	2	2	0-20%	0	NA	FALSE	FALSE	FALSE	FALSE	FALSE	FALSE	DK	FALSE	Neither agree nor disagree	Strongly Agree	Strongly Disagree	Disagree	Disagree	Strongly Agree	Disagree	No	No	No	No	No	No	No	No	Never	Never	NA	NA	Left
1	4	2	5	3	Highly value	Value moderately	Highly value	Value a little	Value a little	Value a little	Western medicine	No	No	NA	B	1	1	1	0-20%	0	NA	FALSE	FALSE	FALSE	FALSE	FALSE	DK	TRUE	FALSE	Agree	Agree	Strongly Disagree	Disagree	DK	Strongly Agree	Agree	No	No	No	No	No	No	No	No	Never	Never	NA	NA	Right
1	2	4	3	5	Value moderately	Highly value	Value moderately	Value moderately	Value moderately	Highly value	Western medicine	Yes	No	Western medicine	B	1	0	2	0-20%	0	NA	FALSE	FALSE	FALSE	FALSE	FALSE	FALSE	FALSE	FALSE	Agree	Disagree	Strongly Disagree	Agree	Strongly Disagree	Agree	Agree	No	No	No	No	No	No	No	No	Never	Never	NA	NA	Right
2	1	3	5	4	Value moderately	Highly value	Value moderately	Value a little	Value moderately	Value moderately	Western medicine	Yes	Yes	Western medicine	A	2	0	2	0-20%	0	NA	DK	FALSE	DK	DK	DK	DK	TRUE	FALSE	DK	Strongly Agree	Disagree	Agree	Strongly Disagree	Strongly Agree	Agree	No	No	No	No	No	No	No	No	Never	Never	NA	NA	ND
1	2	4	3	5	Value moderately	Value moderately	Highly value	Value moderately	Value moderately	Highly value	Western medicine	Yes	Yes	Western medicine	A	1	1	1	0-20%	0	NA	FALSE	FALSE	FALSE	TRUE	FALSE	FALSE	FALSE	TRUE	Agree	Agree	Strongly Disagree	Agree	Agree	Strongly Agree	Agree	No	No	No	No	No	No	No	No	Never	Never	NA	NA	Right
1	2	4	3	5	Value a little	Value moderately	Highly value	Value a little	Value a little	Value moderately	Western medicine	No	No	NA	A	2	3	2	0-20%	DK	NA	FALSE	FALSE	DK	TRUE	FALSE	TRUE	FALSE	TRUE	Agree	Strongly Agree	Strongly Disagree	Agree	Agree	Strongly Agree	Agree	No	No	No	No	No	No	No	No	Never	Never	NA	NA	Left
1	3	2	4	5	Value a little	Value moderately	Value moderately	Value a little	Value a little	Value moderately	Western medicine	Yes	No	Western medicine	B	1	1	2	0-20%	DK	NA	FALSE	FALSE	FALSE	FALSE	FALSE	TRUE	DK	DK	Disagree	Strongly Agree	Strongly Disagree	Agree	Disagree	Strongly Agree	DK	No	No	Yes	No	No	No	No	No	Between 6-10 years ago	1-10 times	Relative	Kampong Cham province	Left
1	2	3	4	5	Value a little	Highly value	Value moderately	Value moderately	Value moderately	Value moderately	Western medicine	Yes	No	Western medicine	B	4	0	2	0-20%	0	NA	FALSE	FALSE	DK	DK	FALSE	FALSE	FALSE	FALSE	DK	DK	Disagree	Agree	Disagree	Agree	Disagree	No	No	No	No	No	No	No	No	Never	Never	NA	NA	ND
1	2	3	4	5	Value moderately	Highly value	Value moderately	Value a little	Value moderately	Value moderately	Western medicine	No	No	NA	B	2	4	2	0-20%	0	NA	FALSE	FALSE	FALSE	DK	DK	DK	TRUE	FALSE	DK	Agree	Disagree	Agree	DK	Strongly Agree	Agree	No	No	No	No	No	No	No	No	Never	Never	NA	NA	Right
1	2	3	5	4	Value a little	Highly value	Highly value	Highly value	Highly value	Highly value	Western medicine	No	No	NA	B	1	3	2	0-20%	0	NA	DK	FALSE	FALSE	TRUE	FALSE	FALSE	DK	FALSE	DK	Strongly Agree	Strongly Disagree	Agree	Strongly Disagree	Agree	Agree	No	No	No	No	No	No	No	No	Never	Never	NA	NA	Left
1	3	2	4	5	Value moderately	Highly value	Highly value	Highly value	Highly value	Value moderately	Western medicine	Yes	No	Western medicine	A	2	2	0	0-20%	DK	NA	DK	FALSE	FALSE	TRUE	TRUE	FALSE	DK	FALSE	Neither agree nor disagree	Agree	Disagree	Neither agree nor disagree	Agree	Disagree	Agree	No	No	No	No	No	No	No	No	Never	Never	NA	NA	Left
1	3	4	5	2	Value a little	Value moderately	Value moderately	Value a little	Value a little	Value moderately	Western medicine	Yes	No	Western medicine	B	1	0	1	0-20%	0	NA	FALSE	FALSE	FALSE	TRUE	FALSE	TRUE	FALSE	FALSE	Agree	Strongly Agree	Disagree	Agree	Agree	Strongly Agree	Agree	No	No	No	No	No	No	No	No	Never	Never	NA	NA	Left
1	2	3	4	5	DK	Value moderately	Value moderately	Value a little	Value a little	Value moderately	Western medicine	Yes	No	Western medicine	A	1	1	1	0-20%	DK	NA	FALSE	FALSE	FALSE	TRUE	FALSE	DK	TRUE	FALSE	Agree	Strongly Agree	Strongly Disagree	Agree	DK	DK	DK	No	No	No	No	No	No	No	No	Never	Never	NA	NA	Left
1	3	2	4	5	Value moderately	Highly value	Highly value	Value moderately	Value moderately	Value moderately	Western medicine	Yes	No	Western medicine	A	2	3	2	0-20%	1	0	FALSE	FALSE	FALSE	FALSE	FALSE	TRUE	TRUE	FALSE	Agree	Agree	Agree	Agree	Agree	Strongly Agree	Disagree	No	No	No	No	No	No	No	No	Never	Never	NA	NA	Left
1	2	4	5	3	Value moderately	Highly value	Highly value	Value moderately	Highly value	Highly value	Western medicine	Yes	Yes	Western medicine	A	2	2	1	0-20%	0	NA	FALSE	FALSE	DK	DK	FALSE	DK	DK	FALSE	DK	DK	Disagree	Agree	Disagree	Agree	Agree	No	No	No	No	No	No	No	No	Never	Never	NA	NA	Left
1	4	2	5	3	Value moderately	Value moderately	Value moderately	DK	Value a little	Highly value	A combination of western and traditional medicine	Yes	No	Western medicine	B	1	1	1	0-20%	DK	NA	DK	FALSE	FALSE	TRUE	DK	TRUE	TRUE	TRUE	Strongly Agree	Strongly Agree	Strongly Disagree	Agree	Agree	Strongly Agree	Agree	No	No	No	No	No	No	No	No	Never	Never	NA	NA	Left
1	2	3	4	5	Value moderately	Highly value	Highly value	Highly value	Highly value	Highly value	Western medicine	Yes	Yes	Western medicine	B	1	2	2	0-20%	0	NA	FALSE	FALSE	FALSE	FALSE	FALSE	TRUE	TRUE	FALSE	DK	Agree	Strongly Disagree	Strongly Agree	Agree	Strongly Agree	DK	No	No	No	No	No	No	No	No	Never	Never	NA	NA	Right
1	4	2	5	3	Value moderately	Value moderately	Value moderately	Value moderately	Value moderately	Value moderately	A combination of western and traditional medicine	Yes	No	Western medicine	B	1	0	1	0-20%	DK	NA	FALSE	FALSE	FALSE	TRUE	FALSE	TRUE	TRUE	FALSE	DK	Strongly Agree	Strongly Disagree	Agree	Disagree	Agree	Disagree	No	No	No	No	No	No	No	No	Never	Never	NA	NA	Left
1	2	4	3	5	Value moderately	Highly value	Value moderately	Value moderately	Highly value	Value moderately	Western medicine	Yes	No	Western medicine	B	1	1	1	0-20%	0	NA	FALSE	FALSE	DK	TRUE	FALSE	FALSE	FALSE	FALSE	Agree	Agree	Disagree	Agree	Disagree	Strongly Agree	DK	No	No	No	No	No	No	No	No	Never	Never	NA	NA	Left
1	2	3	4	5	Value moderately	Highly value		Highly value	Highly value	Value moderately	Western medicine	No	No	NA	B	1	1	1	0-20%	DK	NA	DK	FALSE	DK	DK	DK	FALSE	FALSE	FALSE	Disagree	DK	Disagree	Agree	Disagree	Agree	Agree	No	No	No	No	No	No	No	No	Never	Never	NA	NA	ND
1	2	3	5	4	Value moderately	Value moderately	Highly value	Value moderately	Value moderately	Highly value	A combination of western and traditional medicine	Yes	Yes	Western medicine	A	2	2	2	0-20%	8	10	FALSE	FALSE	FALSE	TRUE	FALSE	FALSE	FALSE	FALSE	Disagree	Disagree	Disagree	Strongly Agree	Disagree	Strongly Agree	Disagree	No	No	No	No	No	No	No	No	Never	Never	NA	NA	ND
1	2	4	3	5	Value moderately	Highly value	Highly value	Highly value	Highly value	Value moderately	Western medicine	Yes	No	Western medicine	A	2	2	1	0-20%	0	NA	FALSE	FALSE	FALSE	FALSE	TRUE	FALSE	FALSE	FALSE	Neither agree nor disagree	Agree	Disagree	Neither agree nor disagree	Neither agree nor disagree	Agree	Neither agree nor disagree	No	No	No	No	No	No	No	No	Never	Never	NA	NA	Left
1	4	3	5	2	Value moderately	Highly value	Value moderately	Highly value	Highly value	Value moderately	Western medicine	Yes	No	Western medicine	B	1	4	3	0-20%	0	NA	FALSE	FALSE	FALSE	TRUE	FALSE	FALSE	FALSE	FALSE	Disagree	Disagree	Disagree	Agree	Disagree	Strongly Agree	Disagree	No	No	No	No	No	No	No	No	Never	Never	NA	NA	ND
1	2	3	4	5	Value moderately	Highly value	Highly value	Value moderately	Value moderately	Value moderately	Western medicine	Yes	No	Western medicine	B	1	1	1	0-20%	0	NA	FALSE	FALSE	FALSE	FALSE	FALSE	TRUE	DK	FALSE	DK	Agree	Disagree	Agree	Agree	Strongly Agree	Agree	No	No	No	No	No	No	No	No	Never	Never	NA	NA	Left
1	2	3	4	5	Value moderately	Highly value	Value moderately	Value moderately	Value moderately	Value moderately	Western medicine	No	No	NA	A	2	2	1	0-20%	0	NA	DK	FALSE	FALSE	FALSE	FALSE	TRUE	TRUE	FALSE	Agree	Agree	Strongly Disagree	Agree	Disagree	Strongly Agree	Agree	No	No	No	No	No	No	No	No	Never	Never	NA	NA	Left
1	2	4	3	5	Value a little	Highly value	Highly value	Highly value	Highly value	Highly value	Western medicine	Yes	Yes	Western medicine	A	2	1	1	0-20%	0	NA	DK	FALSE	FALSE	FALSE	FALSE	TRUE	TRUE	FALSE	Disagree	Agree	Strongly Disagree	Agree	Agree	Strongly Agree	Agree	No	No	No	No	No	No	No	No	Never	Never	NA	NA	Left
1	2		4	5	Value moderately	Value moderately	Value moderately	Value a little	Highly value	Value moderately	Western medicine	Yes	No	Western medicine	B	3	2	2	0-20%	0	NA	FALSE	FALSE	FALSE	FALSE	FALSE	TRUE	TRUE	FALSE	Agree	Agree	Disagree	Strongly Agree	Disagree	Strongly Agree	Disagree	No	No	No	No	No	No	No	No	Never	Never	NA	NA	Right
1	2	3	4	5	Value moderately	Highly value	Value moderately	Value moderately	Highly value	Highly value	Western medicine	Yes	No	Western medicine	B	2	2	2	0-20%	0	NA	FALSE	FALSE	FALSE	TRUE	FALSE	DK	DK	FALSE	Agree	Agree	Strongly Disagree	Strongly Agree	Strongly Disagree	Strongly Agree	Agree	No	No	No	No	No	No	No	No	Never	Never	NA	NA	Right
1	2	4	3	5	Value a little	Value moderately	Highly value	Value a little	Value a little	Value a little	Western medicine	Yes	No	ND	A	2	3	3	0-20%	DK	NA	FALSE	FALSE	DK	TRUE	FALSE	TRUE	TRUE	TRUE	Agree	Strongly Agree	Strongly Disagree	Strongly Agree	Disagree	Agree	DK	No	No	No	No	No	No	No	No	Never	Never	NA	NA	Left
1	2	3	4	5	Value moderately	Value moderately	Value moderately	Value moderately	Value a little	Value a little	Western medicine	Yes	Yes	Traditional medicine	B	1	1	2	0-20%	0	NA	DK	FALSE	DK	FALSE	FALSE	TRUE	FALSE	FALSE	Disagree	Agree	Strongly Disagree	Agree	Disagree	Strongly Agree	Agree	No	No	No	No	No	No	No	No	Never	Never	NA	NA	Left
1	2	3	4	5	Value moderately	Highly value	Highly value	Highly value	Highly value	Highly value	Western medicine	No	No	NA	A	1	1	1	0-20%	DK	NA	DK	FALSE	DK	FALSE	FALSE	FALSE	FALSE	FALSE	DK	Agree	DK	Agree	Disagree	Strongly Agree	Agree	No	No	No	No	No	No	No	No	Never	Never	NA	NA	Left
1	2	3	4	5	Value a little	Value moderately	Value moderately	Value moderately	Value moderately	Value moderately	Western medicine	Yes	No	Western medicine	B	1	2	2	0-20%	DK	NA	FALSE	FALSE	DK	TRUE	FALSE	DK	TRUE	TRUE	Disagree	Disagree	Strongly Disagree	Agree	Disagree	Agree	DK	No	No	No	No	No	No	No	No	Never	Never	NA	NA	Left
1	2	5	3	4	Value moderately	Highly value	Value moderately	Value moderately	Highly value	Value moderately	Western medicine	Yes	No	Western medicine	B	1	1	2	0-20%	DK	NA	FALSE	FALSE	FALSE	FALSE	FALSE	TRUE	TRUE	TRUE	Agree	Strongly Agree	DK	Agree	Agree	Strongly Agree	Agree	No	No	No	No	No	No	No	No	Never	Never	NA	NA	Left
1	2	4	5	3	Highly value	Highly value	Highly value	Highly value	Value moderately	Highly value	A combination of western and traditional medicine	No	No	Western medicine	A	2	1	1	0-20%	0	ND	DK	FALSE	DK	DK	DK	DK	DK	DK	DK	DK	Strongly Disagree	DK	Strongly Disagree	Agree	Agree	No	No	No	No	No	No	No	No	Never	Never	NA	NA	ND
1	2	3	4	5	Value moderately	Value moderately	Value moderately	DK	Value moderately	Value moderately	Western medicine	Yes	No	Western medicine	A	2	3	1	0-20%	0	NA	FALSE	FALSE	DK	DK	DK	FALSE	DK	DK	DK	DK	DK	Agree	DK	Agree	DK	No	No	No	No	No	No	No	No	Never	Never	NA	NA	Right
2	4	3	5	1	Value moderately	Highly value	Highly value	Highly value	Highly value	Highly value	Western medicine	Yes	No	Western medicine	A	2	1	1	0-20%	3	3	FALSE	FALSE	DK	FALSE	FALSE	TRUE	TRUE	TRUE	Agree	Strongly Agree	Disagree	Agree	Disagree	Strongly Agree	Agree	No	No	No	No	No	No	No	No	Never	Never	NA	NA	Right
1	3	4	5	2	Value a little	Value moderately	Highly value	Highly value	Value moderately	DK	Western medicine	No	No	NA	A	2	2	1	0-20%	0	NA	FALSE	FALSE	FALSE	FALSE	FALSE	FALSE	FALSE	DK	Disagree	Disagree	Disagree	DK	Disagree	Strongly Agree	Disagree	No	No	No	No	No	No	No	No	Never	Never	NA	NA	Right
2	1	3	5	4	Highly value	Highly value	Highly value	Highly value	Value moderately	Value moderately	Western medicine	Yes	No	ND	B	1	1	0	0-20%	0	NA	FALSE	FALSE	FALSE	DK	FALSE	DK	FALSE	FALSE	DK	Agree	Strongly Disagree	Strongly Agree	Strongly Disagree	Strongly Agree	DK	No	No	No	No	No	No	No	No	Never	Never	NA	NA	Right
1	2	3	4	5	Value a little	Value moderately	Value moderately	Value moderately	Value a little	Value moderately	Western medicine	Yes	No	Western medicine	A	1	1	2	0-20%	DK	NA	FALSE	FALSE	FALSE	TRUE	FALSE	TRUE	DK	FALSE	DK	Agree	DK	Agree	Agree	Strongly Agree	DK	No	No	No	No	No	No	No	No	Never	Never	NA	NA	Right
1	3	4	5	2	Highly value	Highly value	Highly value	Highly value	Highly value	Highly value	Western medicine	Yes	Yes	Western medicine	A	2	2	1	0-20%	0	NA	DK	FALSE	DK	DK	DK	FALSE	DK	DK	DK	DK	Disagree	DK	DK	Agree	Agree	No	No	No	No	No	No	No	No	Never	Never	NA	NA	Left
1	2	3	4	5	Value moderately	Highly value	Highly value	Highly value	Highly value	Highly value	Western medicine	Yes	No	Western medicine	B	1	2	2	0-20%	DK	NA	FALSE	FALSE	FALSE	TRUE	FALSE	TRUE	TRUE	FALSE	Agree	Agree	Strongly Disagree	Strongly Agree	Disagree	Agree	Disagree	No	No	No	No	No	No	No	No	Never	Never	NA	NA	Left
1	2	5	4	3	Value a little	Highly value	Highly value	Value moderately	DK	Value moderately	Western medicine	Yes	No	Western medicine	A	2	2	2	0-20%	DK	NA	FALSE	FALSE	FALSE	FALSE	DK	FALSE	FALSE	FALSE	DK	DK	Strongly Disagree	Agree	Disagree	Agree	DK	No	No	No	No	No	No	No	No	Never	Never	NA	NA	Right
1	2	3	4	5	Value moderately	Value moderately	Value moderately	Value moderately	Value moderately	Value moderately	Western medicine	Yes	No	Western medicine	A	2	2	1	0-20%	0	NA	FALSE	FALSE	FALSE	FALSE	FALSE	TRUE	DK	DK	DK	Agree	DK	Agree	DK	Strongly Agree	DK	No	No	No	No	No	No	No	No	Never	Never	NA	NA	Right
1	3	2	4	5	Value moderately	Highly value	Value moderately	Highly value	Highly value	Highly value	Western medicine	Yes	No	Western medicine	B	1	0	1	0-20%	0	NA	DK	FALSE	FALSE	TRUE	FALSE	DK	DK	FALSE	DK	Agree	Strongly Disagree	Agree	Disagree	Strongly Agree	Strongly Disagree	No	No	No	No	No	No	No	No	Never	Never	NA	NA	Left
1	2	4	3	5	Value a little	Highly value	Value moderately	Highly value	Highly value	Highly value	A combination of western and traditional medicine	Yes	No	Western medicine	A	3	0	1	0-20%	0	NA	FALSE	FALSE	DK	DK	FALSE	DK	FALSE	FALSE	DK	DK	Strongly Disagree	Strongly Agree	Disagree	Agree	Agree	No	No	No	No	No	No	No	No	Never	Never	NA	NA	Left
1	2	3	4	5	Value moderately	Value moderately	Value moderately	Value moderately	Value moderately	Value moderately	Western medicine	Yes	No	Western medicine	A	1	2	1	0-20%	0	NA	FALSE	FALSE	FALSE	FALSE	FALSE	DK	DK	FALSE	DK	Agree	Strongly Disagree	Strongly Agree	DK	Strongly Agree	DK	No	No	No	No	No	No	No	No	Never	Never	NA	NA	Right
1	4	3	5	2	Value a little	Highly value	Value moderately	Highly value	Highly value	Highly value	Western medicine	Yes	No	Western medicine	B	1	1	1	0-20%	0	NA	FALSE	FALSE	DK	FALSE	FALSE	FALSE	TRUE	FALSE	Agree	Agree	Disagree	Agree	Disagree	Agree	Agree	No	No	No	No	No	No	No	No	Never	Never	NA	NA	Left
1	5	3	4	2	Value moderately	Highly value	Highly value	Highly value	Highly value	Highly value	Western medicine	Yes	No	Western medicine	A	2	2	2	0-20%	NA	NA	FALSE	FALSE	FALSE	FALSE	FALSE	FALSE	FALSE	FALSE	Disagree	Agree	Strongly Disagree	Strongly Agree	Strongly Disagree	Strongly Agree	Agree	No	No	No	No	No	No	No	No	Never	Never	NA	NA	Right
1	2	3	4	5	Value moderately	Highly value	Highly value	Value moderately	Value moderately	Value moderately	A combination of western and traditional medicine	Yes	Yes	Western medicine	B	1	2	1	0-20%	NA	NA	FALSE	FALSE	FALSE	DK	FALSE	TRUE	DK	DK	Agree	Agree	DK	DK	DK	Agree	DK	No	No	No	No	No	No	No	No	Never	Never	NA	NA	Left
1	2	3	5	4	Value moderately	Highly value	Value moderately	Value a little	Highly value	Highly value	Western medicine	Yes	No	Western medicine	B	1	1	2	0-20%	NA	NA	DK	FALSE	DK	TRUE	DK	TRUE	DK	TRUE	Agree	Agree	Strongly Disagree	Strongly Agree	Strongly Disagree	Strongly Agree	DK	No	No	No	No	No	No	No	No	Never	Never	NA	NA	Left
1	2	5	3	4	Value moderately	Highly value	Highly value	Value moderately	Value a little	Value moderately	Western medicine	Yes	No	Western medicine	B	1	2	2	0-20%	NA	NA	FALSE	FALSE	FALSE	DK	FALSE	TRUE	TRUE	TRUE	Agree	Agree	Disagree	Agree	Disagree	Strongly Agree	Agree	No	No	No	No	No	No	No	No	Never	Never	NA	NA	Left
1	3	5	4	2	Value moderately	Value moderately	Highly value	Value moderately	Value moderately	Value moderately	Western medicine	Yes	No	Western medicine	B	1	2	2	0-20%	NA	NA	FALSE	FALSE	FALSE	FALSE	FALSE	FALSE	FALSE	FALSE	Disagree	Agree	Disagree	Agree	Disagree	Strongly Agree	Agree	No	No	No	No	No	No	No	No	Never	Never	NA	NA	Left
1	2	5	4	3	Highly value	Highly value	Highly value	Value a little	Value moderately	Highly value	ND	Yes	Yes	Traditional medicine	B	1	2	3	0-20%	NA	NA	FALSE	FALSE	FALSE	DK	FALSE	FALSE	DK	FALSE	DK	Agree	Disagree	Agree	Disagree	Agree	DK	No	No	No	No	No	No	No	No	Never	Never	NA	NA	Left
1	2	3	4	5	Highly value	Highly value	Value moderately	Highly value	Highly value	Highly value	Western medicine	Yes	No	Western medicine	A	1	2	2	0-20%	NA	NA	FALSE	FALSE	FALSE	FALSE	FALSE	TRUE	FALSE	FALSE	Agree	Strongly Agree	Disagree	Strongly Disagree	Disagree	Strongly Agree	Disagree	No	No	No	No	No	No	No	No	Never	Never	NA	NA	Left
1	2	5	4	3	Highly value	Highly value	Highly value	Highly value	Highly value	Highly value	A combination of western and traditional medicine	Yes	Yes	Traditional medicine	A	2	3	3	0-20%	NA	NA	FALSE	FALSE	DK	FALSE	TRUE	TRUE	DK	FALSE	DK	DK	Strongly Disagree	Strongly Agree	Agree	Strongly Agree	Strongly Disagree	No	No	No	No	No	No	No	No	Never	Never	NA	NA	Left
1	4	5	2	3	Value moderately	Highly value	Highly value	Highly value	Highly value	Highly value	A combination of western and traditional medicine	Yes	Yes	Western medicine	A	2	1	1	0-20%	NA	NA	TRUE	FALSE	FALSE	DK	DK	FALSE	FALSE	TRUE	Strongly Agree	Strongly Agree	Strongly Disagree	Strongly Agree	Agree	Agree	Agree	No	No	No	No	No	No	No	No	Never	Never	NA	NA	Left
1	2	4	5	3	Value moderately	Highly value	Highly value	Value a little	Value moderately	Value moderately	Western medicine	Yes	No	Western medicine	A	2	1	1	0-20%	NA	NA	FALSE	FALSE	DK	FALSE	FALSE	DK	DK	FALSE	Disagree	Agree	Disagree	Neither agree nor disagree	Disagree	Agree	DK	No	No	No	No	No	No	No	No	Never	Never	NA	NA	Left
1	3	5	2	4	Value moderately	Value moderately	Highly value	Value moderately	Value moderately	Highly value	Western medicine	Yes	No	Western medicine	B	1	3	3	0-20%	NA	NA	FALSE	FALSE	FALSE	FALSE	FALSE	TRUE	TRUE	FALSE	Strongly Agree	Strongly Agree	Strongly Disagree	Agree	Agree	Strongly Agree	Disagree	No	No	No	No	No	No	No	No	Never	Never	NA	NA	Left
1	2	3	5	4	Value a little	Value moderately	Value moderately	Value a little	Value a little	Value a little	Western medicine	No	No	NA	A	2	4	3	0-20%	NA	NA	FALSE	FALSE	FALSE	FALSE	FALSE	TRUE	FALSE	FALSE	Disagree	Agree	Disagree	Strongly Agree	Strongly Disagree	Strongly Agree	Strongly Agree	No	No	No	No	No	No	No	No	Never	Never	NA	NA	Right
1	4	5	3	2	Highly value	Value a little	Value moderately	Value moderately	Value moderately	Value moderately	A combination of western and traditional medicine	Yes	Yes	Western medicine	B	1	3	3	0-20%	NA	NA	FALSE	TRUE	FALSE	TRUE	TRUE	TRUE	TRUE	FALSE	Agree	Strongly Agree	Disagree	Agree	Agree	Strongly Agree	Agree	No	No	No	No	No	No	No	No	Never	Never	NA	NA	Left
1	5	3	4	2	Value a little	Value moderately	Value a little	Highly value	Highly value	Value moderately	Western medicine	No	No	NA	B	1	1	1	0-20%	NA	NA	FALSE	FALSE	FALSE	FALSE	FALSE	TRUE	FALSE	FALSE	Agree	Agree	Strongly Disagree	Agree	Disagree	Strongly Disagree	Disagree	No	No	No	No	No	No	No	No	Never	Never	NA	NA	Left
1	3	4	2	5	Value moderately	Highly value	Value moderately	Highly value	Highly value	Highly value	Western medicine	Yes	Yes	Traditional medicine	A	2	1	2	0-20%	NA	NA	FALSE	FALSE	FALSE	FALSE	FALSE	TRUE	FALSE	FALSE	Disagree	Strongly Agree	Strongly Disagree	Strongly Agree	Disagree	Strongly Agree	Disagree	No	No	No	No	No	No	No	No	Never	Never	NA	NA	Left
1	5	2	3	4	Value moderately	Highly value	Highly value	Value moderately	Value moderately	Highly value	Western medicine	Yes	No	Western medicine	B	1	1	1	0-20%	NA	NA	TRUE	FALSE	DK	FALSE	FALSE	FALSE	DK	FALSE	Agree	DK	Disagree	Agree	Agree	Strongly Agree	Agree	No	No	No	No	No	No	No	No	Never	Never	NA	NA	Left
1	2	5	3	4	Value a little	Value moderately	Value moderately	Value moderately	Value moderately	Value moderately	Western medicine	Yes	Yes	Western medicine	B	1	1	2	0-20%	1	DK	FALSE	FALSE	TRUE	TRUE	FALSE	TRUE	FALSE	TRUE	Agree	Strongly Agree	Strongly Disagree	Agree	Strongly Disagree	Strongly Agree	Agree	No	No	No	No	No	No	No	No	Never	Never	NA	NA	Left
1	2	5	3	4	Value moderately	Highly value	Value a little	Don’t value at all	Value a little	Value moderately	Western medicine	Yes	Yes	Western medicine	A	2	1	2	0-20%	DK	DK	FALSE	FALSE	FALSE	TRUE	FALSE	TRUE	FALSE	FALSE	Agree	Strongly Agree	Strongly Disagree	Strongly Agree	DK	Strongly Agree	DK	No	No	No	No	No	No	No	No	Never	Never	NA	NA	Left
1	3	2	4	5	Value moderately	Highly value	Value moderately	Don’t value at all	Value a little	Value moderately	Western medicine	Yes	No	Western medicine	B	1	2	1	0-20%	DK	DK	FALSE	FALSE	FALSE	TRUE	DK	FALSE	FALSE	FALSE	Agree	Strongly Agree	Strongly Disagree	Agree	Disagree	Strongly Agree	DK	No	No	No	No	No	No	No	No	Never	Never	NA	NA	Left
1	3	5	2	4	Value a little	Highly value	Highly value	Don’t value at all	Value a little	Value a little	Western medicine	Yes	Yes	Western medicine	B	1	2	2	0-20%	DK	DK	FALSE	FALSE	FALSE	TRUE	DK	TRUE	DK	FALSE	Agree	Strongly Agree	Strongly Disagree	Agree	DK	Strongly Agree	DK	No	No	No	No	No	No	No	No	Never	Never	NA	NA	Left
1	ND	ND	ND	ND	Highly value	Highly value	Highly value	DK	DK	DK	Western medicine	Yes	Yes	Traditional medicine	B	1	0	0	0-20%	0	0	FALSE	FALSE	FALSE	DK	FALSE	DK	DK	FALSE	DK	Disagree	Strongly Disagree	DK	Disagree	Agree	DK	No	No	No	No	No	No	No	No	Never	Never	NA	NA	Left
1	3	4	2	5	Value moderately	Value moderately	Value moderately	Value a little	Value a little	Value a little	Western medicine	Yes	Yes	Traditional medicine	A	2	1	1	0-20%	0	NA	FALSE	FALSE	FALSE	FALSE	FALSE	DK	TRUE	FALSE	Agree	Strongly Agree	Disagree	Agree	Disagree	Disagree	Disagree	No	No	No	No	No	No	No	No	Never	Never	NA	NA	Left
2	5	4	1	3	Value moderately	Highly value	Highly value	Value moderately	Value moderately	Value moderately	Western medicine	Yes	Yes	Western medicine	A	2	1	1	0-20%	DK	DK	FALSE	FALSE	DK	TRUE	DK	TRUE	TRUE	FALSE	Agree	Strongly Agree	Strongly Disagree	Strongly Agree	DK	Strongly Agree	DK	No	No	No	No	No	No	No	No	Never	Never	NA	NA	Left
1	3	2	4	5	Value moderately	Highly value	Highly value	Don’t value at all	Don’t value at all	Value a little	Western medicine	No	No	NA	B	1	1	0	0-20%	1	3	FALSE	FALSE	FALSE	FALSE	TRUE	TRUE	FALSE	FALSE	Agree	Agree	Strongly Disagree	Agree	Disagree	Agree	Disagree	No	Yes	No	No	No	No	No	Yes	More than 10 years ago	1-10 times	Acquaintance	village	Left
1	5	3	2	4	Value moderately	Highly value	Highly value	Don’t value at all	Don’t value at all	Don’t value at all	Western medicine	Yes	No	Western medicine	A	2	1	0	0-20%	DK	DK	FALSE	FALSE	FALSE	FALSE	FALSE	DK	DK	DK	DK	Agree	Strongly Disagree	Agree	Strongly Disagree	Strongly Agree	Agree	No	No	No	No	No	No	No	No	Never	Never	NA	NA	Left
1	2	4	5	3	Value a little	Highly value	Value a little	DK	DK	Value a little	Western medicine	Yes	No	Western medicine	A	2	2	1	0-20%	0	0	DK	FALSE	DK	DK	FALSE	DK	DK	DK	DK	Agree	DK	DK	Strongly Disagree	Disagree	DK	No	No	No	No	No	No	No	No	Never	Never	NA	NA	ND
1	5	4	3	2	Value moderately	Highly value	Value moderately	Value moderately	Value moderately	Value moderately	Western medicine	Yes	Yes	Western medicine	B	1	2	2	0-20%	DK	DK	FALSE	FALSE	FALSE	FALSE	DK	DK	FALSE	FALSE	DK	Agree	Strongly Disagree	Agree	Disagree	Strongly Agree	Disagree	No	No	No	No	No	No	No	No	Never	Never	NA	NA	Left
1	2	4	5	3	Value moderately	Highly value	Value moderately	Value moderately	Value moderately	Value moderately	Western medicine	Yes	No	Western medicine	B	1	1	2	0-20%	DK	DK	DK	FALSE	FALSE	TRUE	TRUE	TRUE	TRUE	TRUE	Agree	Agree	Strongly Disagree	Agree	Strongly Disagree	Strongly Agree	Agree	No	No	No	No	No	No	No	No	Never	Never	NA	NA	Left
1	4	3	5	2	Don’t value at all	Highly value	Highly value	Value a little	Value a little	Value moderately	Western medicine	Yes	No	Western medicine	B	1	2	1	0-20%	DK	DK	DK	FALSE	FALSE	TRUE	TRUE	TRUE	FALSE	FALSE	Agree	Agree	Strongly Disagree	Agree	Strongly Disagree	Strongly Agree	Agree	No	No	No	No	No	No	No	No	Never	Never	NA	NA	Left
1	2	5	4	3	Value moderately	Value moderately	Highly value	Value moderately	Value moderately	Value moderately	Western medicine	Yes	No	Western medicine	A	2	1	1	0-20%	DK	DK	DK	FALSE	FALSE	DK	DK	DK	FALSE	FALSE	DK	Strongly Disagree	Strongly Disagree	Agree	Disagree	Strongly Agree	Agree	No	No	No	No	No	No	No	No	Never	Never	NA	NA	Right
1	4	5	2	3	Highly value	Value moderately	Value moderately	Value moderately	Value moderately	Value moderately	Western medicine	Yes	No	Western medicine	A	2	2	2	0-20%	DK	DK	FALSE	FALSE	FALSE	TRUE	DK	FALSE	FALSE	FALSE	DK	Agree	Strongly Disagree	Disagree	Disagree	Agree	DK	No	No	No	No	No	No	No	No	Never	Never	NA	NA	Left
1	4	5	3	2	Value a little	Value moderately	Highly value	Value a little	Value a little	Value a little	Western medicine	Yes	Yes	Western medicine	B	1	1	2	0-20%	DK	DK	FALSE	FALSE	FALSE	FALSE	FALSE	TRUE	TRUE	FALSE	Agree	Strongly Agree	Strongly Disagree	Strongly Agree	Disagree	Strongly Agree	DK	No	No	No	No	No	No	No	No	Never	Never	NA	NA	Left
1	2	4	3	5	Value a little	Highly value	Highly value	Value moderately	Value moderately	Value moderately	Western medicine	Yes	No	Western medicine	B	3	2	1	21-40%	0	0	FALSE	FALSE	DK	FALSE	TRUE	TRUE	TRUE	FALSE	Agree	Agree	Strongly Disagree	Strongly Agree	Disagree	Strongly Agree	Agree	No	No	No	No	No	No	No	No	Never	Never	NA	NA	Left
1	4	5	3	2	Value moderately	Value moderately	Highly value	Value a little	Value a little	Value a little	Western medicine	Yes	Yes	Western medicine	A	2	1	1	0-20%	DK	DK	FALSE	FALSE	FALSE	TRUE	FALSE	TRUE	TRUE	FALSE	Agree	Agree	Strongly Disagree	Agree	DK	Strongly Agree	DK	No	No	No	No	No	No	No	No	Never	Never	NA	NA	Left
1	4	5	2	3	Value moderately	Value moderately	Highly value	Don’t value at all	Don’t value at all	Don’t value at all	Western medicine	Yes	Yes	Western medicine	A	2	1	2	0-20%	DK	DK	FALSE	FALSE	FALSE	FALSE	FALSE	TRUE	FALSE	FALSE	Agree	Agree	Strongly Disagree	Agree	DK	Strongly Agree	Agree	No	No	No	No	No	No	No	No	Never	Never	NA	NA	Left
1	3	2	4	5	Value moderately	Value moderately	Value moderately	Value moderately	Value a little	Value a little	Western medicine	Yes	Yes	Western medicine	B	2	1	2	21-40%	4	DK	FALSE	FALSE	DK	TRUE	TRUE	TRUE	TRUE	TRUE	Agree	Strongly Agree	Strongly Disagree	Strongly Agree	Agree	Strongly Agree	DK	No	No	Yes	Yes	No	No	No	No	Within the last year	11-20 times	Relative	village	Left
1	4	2	3	5	Value moderately	Highly value	Value moderately	DK	Highly value	Highly value	Western medicine	Yes	Yes	Western medicine	B	1	1	2	0-20%	DK	NA	FALSE	FALSE	FALSE	TRUE	FALSE	TRUE	TRUE	FALSE	Agree	Agree	Strongly Disagree	Agree	Disagree	Strongly Agree	DK	No	No	No	No	No	No	No	No	Never	Never	NA	NA	Left
1	5	4	2	3	Value moderately	Highly value	Highly value	Value a little	Value a little	Value a little	Western medicine	Yes	No	Western medicine	B	1	1	2	0-20%	DK	DK	FALSE	FALSE	FALSE	FALSE	DK	DK	TRUE	FALSE	Agree	Strongly Agree	Strongly Disagree	Strongly Agree	DK	Strongly Agree	DK	No	No	No	No	No	No	No	No	Never	Never	NA	NA	Left
1	5	3	2	4	Value a little	Highly value	Highly value	Value moderately	Value moderately	Value moderately	Western medicine	Yes	Yes	Western medicine	B	1	2	2	0-20%	DK	NA	FALSE	FALSE	DK	FALSE	TRUE	DK	FALSE	FALSE	Agree	Agree	Strongly Disagree	Agree	Disagree	Strongly Agree	Agree	No	No	No	No	No	No	No	Yes	More than 10 years ago	1-10 times	Acquaintance	village	Left
1	2	4	3	5	Value moderately	Highly value	Value moderately	Value moderately	Value a little	Value a little	Western medicine	Yes	No	Western medicine	A	2	4	1	0-20%	DK	NA	FALSE	FALSE	FALSE	FALSE	TRUE	TRUE	TRUE	FALSE	Agree	Agree	Strongly Disagree	Strongly Agree	Disagree	Strongly Agree	Agree	No	No	No	No	No	No	No	No	Never	Never	NA	NA	Left
1	3	5	4	2	Value moderately	Highly value	Highly value	Highly value	Highly value	Highly value	Western medicine	Yes	No	Western medicine	A	2	2	2	0-20%	10	DK	FALSE	FALSE	DK	TRUE	DK	FALSE	DK	TRUE	Agree	Agree	Disagree	Agree	Agree	Agree	Agree	No	No	No	No	No	No	No	No	Never	Never	NA	NA	Left
1	4	5	2	3	Value moderately	Value moderately	Value moderately	Value moderately	Highly value	Highly value	Western medicine	Yes	Yes	both use the same	B	1	1	2	0-20%	0	NA	DK	FALSE	TRUE	TRUE	FALSE	FALSE	FALSE	FALSE	Agree	Agree	Disagree	Agree	Disagree	Strongly Agree	Disagree	No	No	No	No	No	No	No	No	Never	Never	NA	NA	Left
1	2	5	3	4	Value moderately	Highly value	Value moderately	Value a little	Value a little	Value a little	A combination of western and traditional medicine	Yes	No	Western medicine	B	1	1	2	0-20%	DK	NA	FALSE	FALSE	TRUE	FALSE	TRUE	TRUE	TRUE	TRUE	Agree	Strongly Agree	Disagree	Strongly Agree	Agree	Strongly Agree	Agree	No	No	No	Yes	No	No	No	No	More than 10 years ago	1-10 times	Relative	village	Left
1	5	4	2	3	Value a little	Highly value	Value moderately	Value moderately	Value moderately	Value moderately	Western medicine	Yes	Yes	Western medicine	A	2	1	2	0-20%	5	0	FALSE	TRUE	FALSE	FALSE	TRUE	TRUE	DK	FALSE	Strongly Agree	Strongly Agree	Strongly Disagree	Agree	Disagree	Disagree	Agree	No	No	No	No	No	No	No	No	Never	Never	NA	NA	Left
1	2	3	5	4	Value moderately	Highly value	Highly value	Value a little	Value a little	Value a little	Western medicine	Yes	No	Western medicine	B	1	0	1	0-20%	0	NA	FALSE	FALSE	FALSE	DK	DK	DK	DK	DK	DK	DK	Disagree	Disagree	Disagree	Agree	Agree	No	No	No	No	No	No	No	No	Never	Never	NA	NA	Left
1	2	3	4	5	Value moderately	Value moderately	Highly value	Value moderately	Value moderately	Value moderately	Western medicine	Yes	No	Western medicine	A	3	1	2	0-20%	DK	NA	DK	FALSE	FALSE	TRUE	FALSE	FALSE	FALSE	FALSE	Disagree	Disagree	Strongly Disagree	Agree	Strongly Disagree	Agree	Disagree	No	No	No	No	No	No	No	No	Never	Never	NA	NA	Left
1	2	3	4	5	Value a little	Value moderately	Value moderately	Value moderately	Value moderately	Value moderately	Western medicine	Yes	No	Western medicine	B	1	2	0	0-20%	0	NA	FALSE	FALSE	FALSE	FALSE	FALSE	DK	DK	FALSE	DK	Agree	DK	DK	DK	Strongly Agree	DK	No	No	No	No	No	No	No	No	Never	Never	NA	NA	Right
1	2	3	4	5	Value a little	Highly value	Highly value	Value moderately	Value moderately	Value moderately	Western medicine	Yes	Yes	Traditional medicine	A	2	3	2	0-20%	DK	NA	FALSE	FALSE	FALSE	FALSE	FALSE	DK	FALSE	FALSE	Disagree	Agree	Strongly Disagree	Strongly Agree	DK	Strongly Agree	Disagree	No	No	No	No	No	No	No	No	Never	Never	NA	NA	Right
1	2	3	4	5	Value moderately	Value moderately	Value moderately	Highly value	Highly value	Value moderately	Western medicine	Yes	No	Western medicine	A	2	3	2	0-20%	DK	NA	FALSE	FALSE	FALSE	FALSE	FALSE	TRUE	FALSE	FALSE	Strongly Agree	Strongly Agree	Strongly Disagree	Agree	Disagree	Strongly Agree	Agree	No	No	No	No	No	No	No	No	Never	Never	NA	NA	Left
1	2	4	3	5	Value moderately	Highly value	Highly value	Highly value	Value moderately	Highly value	Western medicine	Yes	Yes	Western medicine	A	2	3	2	0-20%	DK	NA	FALSE	FALSE	DK	FALSE	FALSE	FALSE	FALSE	FALSE	Agree	Agree	Strongly Disagree	DK	DK	Strongly Agree	DK	No	No	No	No	No	No	No	No	Never	Never	NA	NA	Left
1	2	3	4	5	Value a little	Value moderately	Value moderately	Value a little	Value a little	Value moderately	Western medicine	Yes	No	Western medicine	A	2	2	1	0-20%	DK	NA	FALSE	FALSE	FALSE	FALSE	DK	DK	DK	FALSE	DK	Agree	Disagree	DK	DK	Strongly Agree	DK	No	No	No	No	No	No	No	No	Never	Never	NA	NA	Right
1	2	4	5	3	Value moderately	Value moderately	Highly value	Value moderately	Highly value	Highly value	A combination of western and traditional medicine	Yes	Yes	Western medicine	A	2	2	2	0-20%	0	NA	FALSE	FALSE	FALSE	FALSE	FALSE	TRUE	FALSE	FALSE	Agree	DK	Disagree	Strongly Agree	Strongly Disagree	Strongly Agree	Strongly Disagree	No	No	No	No	No	No	No	No	Never	Never	NA	NA	Left
1	3	2	5	4	Value moderately	Highly value	Value moderately	Value moderately	Value moderately	Value moderately	Western medicine	Yes	No	Western medicine	B	1	2	2	0-20%	DK	NA	FALSE	FALSE	FALSE	TRUE	FALSE	TRUE	DK	TRUE	Agree	Strongly Agree	Strongly Disagree	Agree	Agree	Disagree	Agree	No	No	No	No	No	No	No	No	Never	Never	NA	NA	Left
1	4	2	5	3	Value moderately	Highly value	Value moderately	Highly value	Highly value	Highly value	Western medicine	No	No	NA	B	2	3	3	0-20%	0	NA	FALSE	FALSE	FALSE	FALSE	TRUE	FALSE	FALSE	FALSE	Disagree	Agree	Disagree	Agree	Disagree	Strongly Agree	Disagree	No	No	No	No	No	No	No	No	Never	Never	NA	NA	Left
1	2	3	4	5	Value moderately	Value moderately	Value moderately	Value moderately	Value moderately	Highly value	A combination of western and traditional medicine	Yes	Yes	Western medicine	B	1	0	3	0-20%	0	NA	DK	DK	DK	DK	DK	DK	DK	DK	Agree	Strongly Agree	Disagree	Disagree	Strongly Agree	Strongly Agree	Agree	No	No	No	No	No	No	No	No	Never	Never	NA	NA	Left
1	2	4	3	5	Value a little	Highly value	Value moderately	Value moderately	Highly value	Value moderately	Western medicine	Yes	No	Western medicine	B	1	1	2	0-20%	DK	NA	DK	FALSE	DK	DK	FALSE	FALSE	FALSE	FALSE	Disagree	Disagree	Strongly Disagree	Disagree	Disagree	Strongly Agree	Disagree	No	No	No	No	No	No	No	No	Never	Never	NA	NA	Left
1	2	3	4	5	Value moderately	Value moderately	Highly value	Value moderately	Value moderately	Value moderately	A combination of western and traditional medicine	Yes	No	Western medicine	A	2	1	2	0-20%	DK	NA	FALSE	FALSE	DK	TRUE	DK	TRUE	TRUE	TRUE	Agree	Strongly Agree	Disagree	Agree	Agree	Strongly Agree	Agree	No	No	No	No	No	No	No	No	Never	Never	NA	NA	Left
1	4	3	2	5	Value a little	Highly value	Value moderately	Don’t value at all	Don’t value at all	Value moderately	A combination of western and traditional medicine	Yes	Yes	Western medicine	B	1	1	1	0-20%	DK	NA	DK	FALSE	FALSE	TRUE	DK	DK	FALSE	FALSE	Agree	Agree	Strongly Disagree	Strongly Agree	Disagree	DK	DK	No	No	No	No	No	No	No	No	Never	Never	NA	NA	Left
1	4	2	5	3	Value moderately	Highly value	Highly value	Value moderately	Value moderately	Highly value	Western medicine	Yes	Yes	Western medicine	A	2	2	2	0-20%	0	NA	FALSE	FALSE	FALSE	FALSE	TRUE	TRUE	TRUE	FALSE	Agree	Agree	Disagree	Agree	Agree	Strongly Agree	Agree	No	No	No	No	No	No	No	No	Never	Never	NA	NA	Left
1	2	3	5	4	Value moderately	Highly value	Highly value	Highly value	Highly value	Value moderately	Western medicine	Yes	No	Western medicine	A	2	0	2	0-20%	0	NA	FALSE	FALSE	FALSE	DK	FALSE	DK	DK	DK	DK	DK	Strongly Disagree	Strongly Agree	Disagree	Strongly Agree	DK	No	No	No	No	No	No	No	No	Never	Never	NA	NA	ND
1	2	3	4	5	Don’t value at all	Highly value	Highly value	Value moderately	Value moderately	Value moderately	Western medicine	Yes	No	Western medicine	A	2	5	2	0-20%	0	NA	DK	FALSE	FALSE	DK	FALSE	TRUE	DK	FALSE	DK	Agree	DK	DK	Agree	Strongly Agree	Agree	No	No	No	No	No	No	No	No	Never	Never	NA	NA	Left
1	2	3	5	4	Don’t value at all	Highly value	Highly value	Value moderately	Value a little	Value moderately	Western medicine	Yes	No	Western medicine	A	2	2	1	0-20%	0	NA	FALSE	FALSE	FALSE	FALSE	FALSE	TRUE	DK	FALSE	DK	Agree	Disagree	Agree	DK	Strongly Agree	DK	No	No	No	No	No	No	No	No	Never	Never	NA	NA	Right
1	2	4	3	5	Value moderately	Highly value	Highly value	Value a little	Value moderately	Value a little	A combination of western and traditional medicine	Yes	Yes	Western medicine	B	1	2	2	0-20%	DK	NA	FALSE	FALSE	FALSE	TRUE	TRUE	TRUE	TRUE	FALSE	Agree	Strongly Agree	Disagree	Agree	Agree	Strongly Agree	DK	No	No	No	No	No	No	No	No	Never	Never	NA	NA	Left
1	3	2	4	5	Value a little	Value moderately	Highly value	Value moderately	Value moderately	Value moderately	Western medicine	No	No	NA	A	1	2	0	0-20%	DK	NA	FALSE	FALSE	FALSE	FALSE	FALSE	DK	DK	FALSE	DK	Agree	Disagree	Agree	DK	Strongly Agree	DK	No	No	No	No	No	No	No	No	Never	Never	NA	NA	Right
1	2	3	4	5	Value moderately	Highly value	Value a little	Highly value	Highly value	Highly value	Western medicine	Yes	No	Western medicine	A	4	2	0	0-20%	0	NA	FALSE	FALSE	FALSE	FALSE	FALSE	FALSE	FALSE	FALSE	Disagree	Agree	Disagree	Agree	Disagree	Agree	Agree	No	No	No	No	No	No	No	No	Never	Never	NA	NA	Left
5	3	2	1	4	Value moderately	Highly value	Highly value	Highly value	Value moderately	Value moderately	Western medicine	Yes	No	Western medicine	A	2	4	2	0-20%	0	NA	DK	FALSE	FALSE	DK	FALSE	DK	FALSE	FALSE	Agree	Agree	Disagree	Agree	Disagree	Strongly Agree	Agree	No	No	No	No	No	No	No	No	Never	Never	NA	NA	Left
1	2	3	5	4	Highly value	Highly value	Value moderately	Value moderately	Highly value	Value moderately	Western medicine	Yes	No	Western medicine	B	1	2	1	0-20%	0	NA	FALSE	FALSE	FALSE	FALSE	FALSE	FALSE	FALSE	FALSE	Disagree	DK	DK	Agree	Disagree	Agree	DK	No	No	No	No	No	No	No	No	Never	Never	NA	NA	Left
1	2	3	4	5	Value moderately	Highly value	Highly value	Value moderately	Value moderately	Value moderately	Western medicine	No	No	NA	A	2	2	1	0-20%	DK	NA	FALSE	FALSE	FALSE	FALSE	DK	FALSE	FALSE	FALSE	DK	Agree	DK	DK	DK	Agree	DK	No	No	No	No	No	No	No	No	Never	Never	NA	NA	Left
1	2	3	5	4	Value moderately	Value moderately	Highly value	Highly value	Highly value	Highly value	Western medicine	Yes	No	Western medicine	A	3	2	2	0-20%	0	NA	DK	FALSE	DK	FALSE	DK	DK	TRUE	FALSE	Neither agree nor disagree	DK	Strongly Disagree	Agree	Disagree	Agree	Disagree	No	No	No	No	No	No	No	No	Never	Never	NA	NA	Left
3	2	5	1	4	Value moderately	Highly value	Value moderately	Highly value	Highly value	Value moderately	Western medicine	Yes	Yes	Western medicine	A	3	4	3	0-20%	0	NA	DK	FALSE	FALSE	FALSE	FALSE	DK	FALSE	FALSE	Strongly Disagree	Strongly Disagree	Strongly Disagree	Strongly Agree	ND	ND	Strongly Disagree	No	No	No	No	No	No	No	No	Never	Never	NA	NA	ND
1	3	2	4	5	Value a little	Highly value	Highly value	Highly value	Highly value	Value a little	Western medicine	No	No	NA	A	2	1	2	0-20%	DK	NA	FALSE	FALSE	TRUE	TRUE	FALSE	TRUE	DK	FALSE	Agree	Agree	Disagree	Agree	Agree	Strongly Agree	DK	No	No	No	No	No	No	No	No	Never	Never	NA	NA	Left
1	3	2	4	5	Value moderately	Value a little	Highly value	Value moderately	Value moderately	Value moderately	Western medicine	No	No	NA	B	1	0	0	0-20%	0	NA	FALSE	FALSE	DK	FALSE	DK	TRUE	FALSE	FALSE	Disagree	DK	Strongly Disagree	Strongly Agree	Disagree	Strongly Agree	DK	No	No	No	No	No	No	No	No	Never	Never	NA	NA	Right
1	2	3	4	5	Value moderately	Value moderately	Value moderately	Value moderately	Value moderately	Value moderately	Western medicine	No	No	NA	A	2	2	2	0-20%	0	NA	FALSE	FALSE	FALSE	FALSE	FALSE	DK	DK	FALSE	DK	Agree	DK	Agree	DK	Strongly Agree	DK	No	No	No	No	No	No	No	No	Never	Never	NA	NA	ND
1	5	2	3	4	Value moderately	Highly value	Highly value	Value moderately	Value moderately	Value moderately	Western medicine	Yes	No	Western medicine	B	1	1	1	0-20%	0	NA	FALSE	FALSE	FALSE	TRUE	FALSE	TRUE	FALSE	FALSE	Agree	Agree	Strongly Disagree	DK	Agree	Strongly Agree	DK	No	No	No	No	No	No	No	No	Never	Never	NA	NA	Left
2	1	4	3	5	Value moderately	Highly value	Highly value	Value moderately	Highly value	Highly value	Western medicine	Yes	Yes	Western medicine	B	1	2	3	0-20%	0	NA	FALSE	FALSE	FALSE	DK	FALSE	TRUE	FALSE	TRUE	Strongly Disagree	Disagree	Disagree	Agree	Disagree	Strongly Agree	Disagree	No	No	No	No	No	No	No	No	Between 6-10 years ago	1-10 times	Relative	city	Right
1	3	4	2	5	Value a little	Value moderately	Value moderately	Value a little	Value moderately	Value moderately	Western medicine	No	No	NA	A	1	2	0	0-20%	DK	NA	FALSE	FALSE	DK	FALSE	FALSE	TRUE	FALSE	FALSE	DK	Strongly Agree	Strongly Disagree	Agree	Disagree	Agree	Agree	No	No	No	No	No	No	No	No	Never	Never	NA	NA	Right
1	3	2	4	5	Value moderately	Highly value	Highly value	Highly value	Highly value	Highly value	Western medicine	Yes	No	Western medicine	A	2	0	1	0-20%	0	NA	FALSE	FALSE	FALSE	FALSE	FALSE	DK	FALSE	FALSE	Agree	DK	Neither agree nor disagree	Strongly Agree	Agree	Strongly Agree	DK	No	No	No	No	No	No	No	No	Never	Never	NA	NA	Left
1	2	3	4	5	Value a little	Value moderately	Highly value	Value moderately	Value moderately	Value moderately	Western medicine	Yes	No	Western medicine	A	2	2	1	0-20%	1	4	FALSE	FALSE	FALSE	FALSE	FALSE	TRUE	TRUE	FALSE	Disagree	Agree	Strongly Disagree	Strongly Agree	Agree	Strongly Agree	Agree	No	No	No	No	No	No	No	No	Never	Never	NA	NA	Left
1	2	3	4	5	Value a little	Highly value	Value moderately	Value moderately	Value moderately	Value moderately	Western medicine	No	No	NA	A	2	2	1	0-20%	0	NA	FALSE	FALSE	DK	FALSE	DK	TRUE	DK	FALSE	DK	Agree	DK	DK	Agree	Strongly Agree	Disagree	No	No	No	No	No	No	No	No	Never	Never	NA	NA	ND
1	4	5	2	3	Value a little	Value moderately	Value moderately	Value a little	Value moderately	Value moderately	Western medicine	No	No	NA	B	1	0	1	0-20%	DK	NA	FALSE	FALSE	FALSE	DK	FALSE	FALSE	FALSE	FALSE	DK	Disagree	Strongly Disagree	Agree	Disagree	Strongly Agree	Disagree	No	No	No	No	No	No	No	No	Never	Never	NA	NA	Left
1	2	3	4	5	Don’t value at all	Value moderately	Value moderately	Value moderately	Value moderately	Value moderately	Western medicine	Yes	No	Western medicine	A	2	3	1	0-20%	DK	NA	FALSE	FALSE	DK	DK	DK	TRUE	FALSE	FALSE	DK	Agree	Strongly Disagree	Agree	DK	Agree	Disagree	No	No	No	No	No	No	No	No	Never	Never	NA	NA	Left
1	3	5	4	2	Value moderately	Highly value	Highly value	Highly value	Highly value	Value moderately	A combination of western and traditional medicine	Yes	Yes	Western medicine	A	2	4	2	0-20%	DK	NA	FALSE	FALSE	TRUE	TRUE	FALSE	TRUE	TRUE	FALSE	Strongly Agree	Disagree	Strongly Disagree	Strongly Agree	Agree	Strongly Agree	Strongly Agree	No	No	No	No	No	No	No	No	Never	Never	NA	NA	Left
1	3	2	4	5	Value moderately	Highly value	Value moderately	Value moderately	Value moderately	Value moderately	Western medicine	Yes	No	Western medicine	A	2	1	1	0-20%	DK	NA	FALSE	FALSE	FALSE	FALSE	TRUE	TRUE	TRUE	TRUE	Strongly Agree	Strongly Agree	Strongly Disagree	Agree	Agree	Agree	Agree	No	No	No	No	No	No	No	No	Never	Never	NA	NA	Left
1	2	3	4	5	Value moderately	Highly value	Value moderately	Value moderately	Value moderately	Value moderately	Western medicine	Yes	No	Western medicine	A	2	2	1	0-20%	0	DK	TRUE	FALSE	FALSE	TRUE	FALSE	TRUE	TRUE	FALSE	Agree	Strongly Agree	Disagree	Agree	Agree	Agree	Agree	No	No	No	No	No	No	No	No	Never	Never	NA	NA	Left
1	2	3	4	5	Value a little	Highly value	Highly value	Highly value	Highly value	Value moderately	Western medicine	No	No	NA	B	1	1	1	0-20%	DK	NA	FALSE	FALSE	FALSE	TRUE	FALSE	TRUE	TRUE	TRUE	Disagree	Disagree	Strongly Disagree	Agree	Agree	Strongly Agree	Agree	No	No	No	No	No	No	No	No	Never	Never	NA	NA	Right
1	3	4	2	5	Value moderately	Highly value	Value moderately	Value moderately	Value moderately	Value moderately	Western medicine	Yes	No	Western medicine	A	3	2	1	0-20%	DK	NA	FALSE	FALSE	DK	TRUE	FALSE	TRUE	TRUE	TRUE	Agree	Strongly Agree	Strongly Disagree	Agree	Disagree	Agree	Agree	No	No	No	No	No	No	No	No	Never	Never	NA	NA	Right
2	1	3	4	5	Value moderately	Highly value	Value moderately	Highly value	Highly value	Highly value	Western medicine	No	No	NA	A	2	2	2	0-20%	0	NA	FALSE	FALSE	FALSE	TRUE	FALSE	TRUE	FALSE	FALSE	Disagree	Agree	Disagree	Strongly Agree	Strongly Disagree	Strongly Agree	Disagree	No	No	No	No	No	No	No	No	Never	Never	NA	NA	ND
1	2	3	4	5	Value moderately	Value a little	Value moderately	Highly value	Highly value	Value moderately	A combination of western and traditional medicine	No	Yes	Traditional medicine	B	1	2	2	0-20%	1	DK	DK	FALSE	DK	TRUE	FALSE	TRUE	TRUE	FALSE	Agree	Disagree	Disagree	Agree	Strongly Agree	Disagree	Disagree	No	No	No	No	No	No	No	No	Never	Never	NA	NA	Left
1	3	2	4	5	Value moderately	Highly value	Value moderately	Value a little	Value a little	Value moderately	Western medicine	Yes	No	Western medicine	B	1	2	1	0-20%	DK	NA	FALSE	FALSE	TRUE	FALSE	FALSE	TRUE	FALSE	FALSE	DK	Agree	Strongly Disagree	Strongly Agree	Disagree	Strongly Agree	DK	No	No	No	No	No	No	No	No	Never	Never	NA	NA	Left
1	2	3		5	Value moderately	Value moderately	Value moderately	Highly value	Highly value	Highly value	Western medicine	No	No	NA	A	3	2	0	0-20%	0	NA	TRUE	FALSE	FALSE	TRUE	FALSE	FALSE	TRUE	FALSE	DK	DK	Disagree	DK	Disagree	Agree	Disagree	No	No	No	No	No	No	No	No	Never	Never	NA	NA	ND
1	2	3	5	4	Value moderately	Value moderately	Highly value	Value moderately	Value moderately	Value moderately	Western medicine	Yes	No	Western medicine	A	2	0	0	0-20%	0	NA	FALSE	FALSE	FALSE	FALSE	DK	FALSE	FALSE	FALSE	DK	Agree	Strongly Disagree	Strongly Disagree	Disagree	Strongly Agree	Agree	No	No	No	No	No	No	No	No	Never	Never	NA	NA	Left
1	2	3	4	5	Value moderately	Highly value	Highly value	Value moderately	Highly value	Highly value	ND	Yes	Yes	Western medicine	A	2	2	2	61-80%	NA	NA	TRUE	FALSE	DK	TRUE	FALSE	FALSE	FALSE	FALSE	Agree	Strongly Agree	DK	Agree	Disagree	Strongly Disagree	Agree	No	No	No	No	No	No	No	No	Never	Never	NA	NA	Left
1	2	4	3	5	Value moderately	Value moderately	Highly value	Value moderately	Highly value	Highly value	Western medicine	Yes	No	Western medicine	B	1	1	2	0-20%	4	4	FALSE	FALSE	FALSE	TRUE	FALSE	TRUE	FALSE	FALSE	Disagree	Agree	Strongly Disagree	Strongly Agree	Strongly Disagree	Strongly Agree	Strongly Disagree	No	No	No	No	No	No	No	No	Never	Never	NA	NA	Left
1	4	5	3	2	Value moderately	Value moderately	Value moderately	Value moderately	Value moderately	Value moderately	Western medicine	Yes	No	Western medicine	B	1	2	1	0-20%	NA	NA	FALSE	FALSE	FALSE	FALSE	FALSE	FALSE	FALSE	FALSE	Agree	Strongly Agree	Strongly Disagree	DK	Strongly Disagree	Strongly Agree	Disagree	No	No	No	No	No	No	No	No	Never	Never	NA	NA	Left
1	2	4	3	5	Value moderately	Value moderately	Value moderately	Don’t value at all	Value moderately	Value moderately	Western medicine	Yes	No	Western medicine	B	1	3	2	0-20%	NA	NA	FALSE	FALSE	FALSE	DK	FALSE	DK	FALSE	DK	DK	Agree	Disagree	Agree	DK	Strongly Agree	Disagree	No	No	No	No	No	No	No	No	Never	Never	NA	NA	Left
1	3	2	5	4	Value moderately	Highly value	Value moderately	Highly value	Highly value	Value moderately	Western medicine	Yes	Yes	Traditional medicine	A	2	2	3	0-20%	NA	NA	FALSE	FALSE	FALSE	DK	FALSE	FALSE	FALSE	FALSE	Strongly Agree	Strongly Agree	Strongly Disagree	Strongly Agree	Strongly Disagree	Strongly Agree	Strongly Agree	No	No	No	No	No	No	No	No	Never	Never	NA	NA	Left
1	2	3	4	5	Value a little	Highly value	Value moderately	Value moderately	Value moderately	Value moderately	Western medicine	Yes	No	Western medicine	A	2	3	3	0-20%	NA	NA	FALSE	FALSE	FALSE	DK	DK	DK	DK	DK	Agree	Agree	Strongly Disagree	DK	Agree	Strongly Agree	DK	No	No	No	No	No	No	No	No	Never	Never	NA	NA	Left
1	ND	ND	3	2	Value moderately	Value moderately	Highly value	Value a little	Value moderately	Highly value	A combination of western and traditional medicine	Yes	Yes	Western medicine	A	3	3	4	0-20%	NA	NA	FALSE	FALSE	FALSE	DK	DK	FALSE	FALSE	FALSE	Disagree	Agree	Disagree	Agree	Disagree	Strongly Agree	Agree	No	No	No	No	No	No	No	No	Never	Never	NA	NA	Left
1	2	3	4	5	Value moderately	Highly value	Highly value	Highly value	Highly value	Highly value	Western medicine	Yes	No	Western medicine	B	1	3	3	0-20%	NA	NA	FALSE	FALSE	FALSE	FALSE	FALSE	TRUE	FALSE	FALSE	Strongly Agree	Agree	Disagree	Agree	Disagree	Strongly Agree	Disagree	No	No	No	No	No	No	No	No	Never	Never	NA	NA	Left
1	5	4	3	2	Value moderately	Value moderately	Highly value	Value moderately	Value moderately	Highly value	Western medicine	Yes	Yes	Western medicine	B	3	4	3	41-60%	4	NA	FALSE	FALSE	FALSE	FALSE	FALSE	TRUE	FALSE	TRUE	Strongly Agree	Strongly Agree	Strongly Disagree	Strongly Agree	Agree	Strongly Agree	Agree	No	No	Yes	Yes	No	Yes	Yes	No	Within the last year	1-10 times	Relative	village	Left
1	2	3	4	5	Value moderately	Highly value	Value moderately	Value moderately	Value moderately	Highly value	Western medicine	Yes	Yes	Western medicine	B	1	1	0	0-20%	NA	NA	FALSE	FALSE	FALSE	FALSE	FALSE	FALSE	FALSE	FALSE	Agree	Agree	Disagree	Agree	Disagree	Agree	Disagree	No	No	No	No	No	No	No	No	Never	Never	NA	NA	Left
1	5	4	2	3	Value moderately	Value moderately	Highly value	Highly value	Highly value	Highly value	A combination of western and traditional medicine	Yes	No	Western medicine	B	1	1	2	0-20%	NA	NA	DK	FALSE	FALSE	DK	DK	TRUE	DK	DK	Agree	Agree	DK	Agree	Strongly Disagree	DK	Agree	No	No	No	No	No	No	No	No	Never	Never	NA	NA	Right
1	3	2	4	5	Value a little	Value moderately	Value moderately	DK	DK	Value a little	Traditional medicine	Yes	Yes	Western medicine	B	3	3	3	0-20%	NA	NA	FALSE	FALSE	TRUE	FALSE	FALSE	TRUE	FALSE	FALSE	Agree	DK	Disagree	Agree	Disagree	Agree	DK	No	No	No	No	No	No	No	No	Never	Never	NA	NA	Left
1	2	3	4	5	Value moderately	Value moderately	Highly value	Highly value	Highly value	Highly value	Western medicine	No	No	NA	B	1	2	3	0-20%	NA	NA	FALSE	FALSE	FALSE	FALSE	FALSE	TRUE	FALSE	FALSE	Strongly Agree	Strongly Agree	Strongly Disagree	Strongly Agree	Agree	Strongly Agree	Disagree	No	No	No	No	No	No	No	No	Never	Never	NA	NA	Left
1	2	3	4	5	Value moderately	Highly value	Highly value	Value a little	Value a little	Highly value	A combination of western and traditional medicine	Yes	No	Western medicine	B	1	2	2	0-20%	5	NA	DK	FALSE	DK	TRUE	DK	TRUE	TRUE	TRUE	Agree	Strongly Agree	Disagree	Agree	Disagree	Agree	Agree	No	No	Yes	Yes	No	No	No	No	More than 10 years ago	1-10 times	Relative	village	Left
1	2	4	5	3	Value moderately	Highly value	Highly value	Value moderately	Value moderately	Highly value	Western medicine	Yes	No	Western medicine	B	1	2	1	0-20%	NA	NA	DK	FALSE	DK	FALSE	FALSE	TRUE	DK	DK	Agree	Strongly Agree	Strongly Disagree	DK	Disagree	Agree	DK	No	No	No	No	No	No	No	No	Never	Never	NA	NA	Left
1	4	2	5	3	Value moderately	Highly value	Highly value	Value moderately	Highly value	Highly value	A combination of western and traditional medicine	Yes	No	Western medicine	B	1	2	1	0-20%	NA	NA	FALSE	FALSE	FALSE	FALSE	DK	TRUE	FALSE	FALSE	Strongly Disagree	Strongly Agree	Strongly Disagree	Agree	Strongly Disagree	Strongly Agree	Strongly Disagree	No	No	No	No	No	No	No	No	Never	Never	NA	NA	Left
1	3	4	2	5	Highly value	Highly value	Value moderately	DK	Value moderately	Highly value	Western medicine	Yes	Yes	Western medicine	A	2	4	3	0-20%	NA	NA	FALSE	FALSE	FALSE	FALSE	FALSE	TRUE	FALSE	TRUE	Agree	Strongly Agree	Strongly Disagree	Agree	Strongly Agree	Agree	Agree	No	No	No	No	No	No	No	No	Never	Never	NA	NA	Left
1	3	5	2	4	Value moderately	Value moderately	Value moderately	Value moderately	Value moderately	Highly value	Western medicine	Yes	No	Western medicine	A	2	1	0	0-20%	NA	NA	TRUE	FALSE	DK	FALSE	DK	DK	DK	FALSE	Disagree	Disagree	Strongly Disagree	DK	Disagree	Disagree	Agree	No	No	No	No	No	No	No	No	Never	Never	NA	NA	Left
2	1	4	3	5	Value a little	Highly value	Highly value	Highly value	Highly value	Highly value	Western medicine	Yes	Yes	Western medicine	B	1	1	3	0-20%	NA	NA	FALSE	FALSE	FALSE	FALSE	FALSE	TRUE	FALSE	FALSE	Strongly Agree	Strongly Agree	Strongly Disagree	Disagree	Disagree	Strongly Agree	Disagree	No	No	No	No	No	No	No	No	Never	Never	NA	NA	Left
1	2	3	4	5	Value moderately	Highly value	Value moderately	Highly value	Highly value	Highly value	Western medicine	Yes	No	Western medicine	A	2	1	1	0-20%	NA	NA	FALSE	FALSE	FALSE	FALSE	FALSE	TRUE	DK	FALSE	Strongly Agree	Strongly Agree	Strongly Disagree	Agree	Strongly Disagree	Strongly Agree	DK	No	No	No	No	No	No	No	No	Never	Never	NA	NA	Left
1	3	5	4	2	Value moderately	Value moderately	Value moderately	Value a little	Value a little	Value moderately	Western medicine	Yes	Yes	Western medicine	A	3	2	4	0-20%	2	NA	FALSE	FALSE	FALSE	FALSE	FALSE	TRUE	TRUE	TRUE	Strongly Agree	Strongly Agree	Strongly Disagree	Agree	Agree	Strongly Agree	Disagree	No	Yes	No	No	No	Yes	No	No	Within the last year	More than 30 times	Relative	village	Left
1	4	5	3	2	Value moderately	Highly value	Highly value	Value a little	Value a little	Value moderately	Western medicine	Yes	No	Western medicine	A	2	1	1	0-20%	NA	NA	FALSE	FALSE	FALSE	FALSE	FALSE	FALSE	FALSE	FALSE	Agree	Strongly Agree	Strongly Disagree	Strongly Agree	Agree	Strongly Agree	Disagree	No	No	No	No	No	No	No	No	Never	Never	NA	NA	Left
1	2	3	4	5	Value moderately	Highly value	Value moderately	Value moderately	Value moderately	Highly value	Western medicine	Yes	No	Western medicine	A	3	1	1	0-20%	NA	NA	FALSE	FALSE	FALSE	FALSE	FALSE	TRUE	FALSE	FALSE	Agree	Strongly Agree	Strongly Disagree	Agree	Strongly Disagree	Strongly Agree	Agree	No	No	No	No	No	No	No	No	Never	Never	NA	NA	Left
1	2	5	4	3	Highly value	Highly value	Highly value	Highly value	Value moderately	Highly value	Western medicine	Yes	No	Western medicine	A	2	1	2	0-20%	NA	NA	DK	FALSE	FALSE	DK	FALSE	DK	FALSE	DK	DK	Agree	Disagree	Agree	Strongly Disagree	Agree	Disagree	No	No	No	No	No	No	No	No	Never	Never	NA	NA	Left
1	3	5	4	2	Value moderately	Value moderately	Highly value	Highly value	Highly value	Highly value	Western medicine	Yes	Yes	Western medicine	A	4	3	3	0-20%	NA	NA	TRUE	FALSE	FALSE	FALSE	FALSE	TRUE	TRUE	FALSE	Agree	Strongly Agree	Strongly Disagree	Agree	Agree	Strongly Agree	Disagree	No	No	No	No	No	No	No	No	Never	Never	NA	NA	Left
1	2	5	3	4	Value moderately	Highly value	Highly value	Value moderately	Highly value	Highly value	Western medicine	Yes	Yes	Western medicine	A	2	2	3	0-20%	NA	NA	FALSE	FALSE	FALSE	FALSE	FALSE	TRUE	TRUE	FALSE	DK	Agree	Strongly Disagree	Strongly Agree	DK	Strongly Agree	Disagree	No	No	No	No	No	No	No	No	Never	Never	NA	NA	Left
1	2	3	4	5	Value moderately	Highly value	Value a little	Value moderately	Value a little	Highly value	A combination of western and traditional medicine	Yes	No	Western medicine	B	1	1	1	0-20%	DK	DK	FALSE	FALSE	FALSE	DK	DK	FALSE	FALSE	FALSE	DK	Agree	Strongly Disagree	Agree	Disagree	Agree	Neither agree nor disagree	No	No	No	No	No	No	No	No	Never	Never	NA	NA	Left
2	3	5	4	1	Highly value	Value moderately	Highly value	Value a little	Value moderately	Value moderately	A combination of western and traditional medicine	Yes	Yes	both use the same	B	1	2	2	0-20%	DK	DK	FALSE	FALSE	FALSE	FALSE	FALSE	FALSE	TRUE	FALSE	Disagree	Agree	Disagree	Agree	Disagree	Disagree	Agree	No	No	No	No	No	No	No	No	Never	Never	NA	NA	Left
1	5	3	2	4	Value moderately	Highly value	Highly value	Highly value	Highly value	Highly value	Western medicine	Yes	Yes	Western medicine	B	1	2	2	0-20%	0	0	FALSE	FALSE	FALSE	TRUE	TRUE	TRUE	DK	DK	Agree	Agree	Disagree	Agree	Agree	Strongly Agree	Agree	No	No	No	No	No	No	No	No	Never	Never	NA	NA	Left
1	5	4	2	3	Value moderately	Value moderately	Highly value	Value moderately	Value moderately	Value a little	Western medicine	Yes	No	Western medicine	B	1	1	1	0-20%	DK	DK	FALSE	FALSE	FALSE	FALSE	FALSE	TRUE	TRUE	TRUE	Agree	Agree	Strongly Disagree	Agree	Disagree	Strongly Agree	DK	No	No	No	No	No	No	No	No	Never	Never	NA	NA	Left
1	2	3	4	5	Value moderately	Highly value	Highly value	Highly value	Value a little	Value moderately	Western medicine	Yes	No	Western medicine	A	3	2	1	0-20%	0	NA	FALSE	FALSE	FALSE	TRUE	FALSE	TRUE	FALSE	FALSE	Agree	Agree	Disagree	Agree	Disagree	Strongly Agree	Agree	Yes	No	No	No	No	Yes	No	Yes	Within the last year	1-10 times	Acquaintance	village	Left
1	5	4	2	3	Value a little	Highly value	Value moderately	Highly value	Highly value	Value moderately	Western medicine	Yes	No	Western medicine	B	1	2	1	0-20%	0	NA	DK	FALSE	FALSE	FALSE	FALSE	FALSE	DK	FALSE	Strongly Agree	DK	Disagree	Strongly Agree	Strongly Agree	Agree	Strongly Agree	No	No	No	No	No	No	No	No	Never	Never	NA	NA	Left
1	4	5	2	3	Value a little	Highly value	Highly value	Don’t value at all	Highly value	Highly value	Western medicine	Yes	No	Western medicine	B	1	1	2	0-20%	DK	DK	FALSE	FALSE	FALSE	TRUE	FALSE	DK	DK	FALSE	Agree	Agree	Strongly Disagree	Strongly Agree	DK	Strongly Agree	Agree	No	No	No	No	No	No	No	No	Never	Never	NA	NA	Left
1	5	4	2	3	Value a little	Value moderately	Value a little	Value a little	Value moderately	Value moderately	Western medicine	Yes	No	Western medicine	B	2	1	1	0-20%	DK	DK	FALSE	FALSE	FALSE	TRUE	TRUE	TRUE	DK	DK	Agree	Agree	Strongly Disagree	Agree	DK	Strongly Agree	DK	No	No	No	No	No	No	No	No	Never	Never	NA	NA	Left
1	5	3	2	4	Value moderately	Value moderately	Value moderately	Value moderately	Value a little	Highly value	Western medicine	Yes	Yes	Western medicine	A	2	1	2	0-20%	0	0	FALSE	FALSE	TRUE	TRUE	FALSE	TRUE	DK	FALSE	Agree	Agree	Strongly Disagree	Strongly Agree	DK	Strongly Agree	DK	No	No	No	No	No	No	No	No	Never	Never	NA	NA	Right
1	4	5	2	3	Value moderately	Highly value	Highly value	DK	Highly value	Highly value	Western medicine	Yes	Yes	Western medicine	A	2	2	2	0-20%	0	NA	DK	FALSE	FALSE	FALSE	FALSE	DK	DK	FALSE	Agree	Strongly Agree	Strongly Disagree	DK	Strongly Disagree	Strongly Agree	Strongly Disagree	No	No	No	No	No	No	No	No	Never	Never	NA	NA	Left
2	3	4	1	5	Highly value	Highly value	Highly value	Value moderately	Value moderately	Value moderately	A combination of western and traditional medicine	Yes	No	Western medicine	B	1	1	1	0-20%	DK	DK	DK	FALSE	FALSE	TRUE	TRUE	TRUE	FALSE	TRUE	Agree	Agree	Strongly Disagree	DK	Disagree	Disagree	DK	No	No	No	No	No	No	No	No	Never	Never	NA	NA	Right
1	4	3	2	5	Value a little	Value moderately	Value moderately	Value moderately	Highly value	Highly value	Western medicine	No	No	NA	B	1	1	0	0-20%	0	NA	FALSE	FALSE	TRUE	TRUE	FALSE	TRUE	DK	FALSE	Disagree	Agree	Strongly Disagree	Strongly Agree	Disagree	Strongly Agree	DK	No	No	No	No	No	No	No	No	Never	Never	NA	NA	Right
1	2	3	5	4	Value moderately	Highly value	Value moderately	Highly value	Highly value	Highly value	Western medicine	Yes	Yes	Western medicine	A	2	1	2	0-20%	0	0	FALSE	FALSE	FALSE	FALSE	FALSE	FALSE	FALSE	FALSE	Agree	Strongly Agree	Strongly Disagree	Agree	Agree	Strongly Agree	DK	No	No	No	No	No	No	No	No	Never	Never	NA	NA	Left
1	2	4	3	5	Value moderately	Highly value	Highly value	Highly value	Highly value	Highly value	Western medicine	Yes	No	Western medicine	B	1	2	1	0-20%	DK	NA	FALSE	FALSE	FALSE	TRUE	FALSE	FALSE	DK	FALSE	Neither agree nor disagree	Agree	Disagree	Neither agree nor disagree	Neither agree nor disagree	Strongly Agree	Agree	No	No	No	No	No	No	No	No	Never	Never	NA	NA	Left
1	4	2	3	5	Value a little	Highly value	Highly value	DK	DK	DK	Western medicine	Yes	No	Western medicine	A	1	1	0	0-20%	0	0	FALSE	FALSE	FALSE	FALSE	FALSE	DK	DK	FALSE	DK	Agree	Strongly Disagree	DK	Disagree	Agree	Agree	No	No	No	No	No	No	No	No	Never	Never	NA	NA	Left
1	5	3	4	2	Value a little	Value moderately	Value moderately	Value moderately	Value moderately	Value moderately	Western medicine	No	No	NA	A	2	2	1	0-20%	0	0	FALSE	FALSE	FALSE	DK	FALSE	TRUE	TRUE	TRUE	Agree	DK	Strongly Disagree	Strongly Agree	Disagree	Strongly Agree	Disagree	No	No	No	No	No	No	No	No	Never	Never	NA	NA	Left
1	2	3	4	5	DK	Value moderately	Value moderately	Value moderately	Value moderately	Value moderately	Western medicine	No	No	NA	A	1	3	1	0-20%	DK	NA	FALSE	FALSE	DK	DK	FALSE	TRUE	DK	FALSE	Agree	Agree	Strongly Disagree	DK	Disagree	Strongly Agree	Agree	No	No	No	No	No	No	No	Yes	More than 10 years ago	1-10 times	Relative	village	Left
1	3	4	2	5	Value moderately	Highly value	Highly value	Highly value	Highly value	Highly value	Western medicine	Yes	No	Western medicine	B	2	1	1	0-20%	DK	DK	DK	FALSE	DK	FALSE	TRUE	DK	DK	FALSE	Agree	Agree	Strongly Disagree	Agree	Disagree	DK	Agree	No	No	No	No	No	No	No	Yes	Between 1-5 years ago	1-10 times	Acquaintance	village	Left
1	5	2	3	4	Value moderately	Highly value	Highly value	Value moderately	Value moderately	Value moderately	Western medicine	Yes	No	Western medicine	B	1	1	1	0-20%	DK	DK	FALSE	FALSE	FALSE	FALSE	FALSE	DK	FALSE	FALSE	DK	Agree	Disagree	Agree	Disagree	Strongly Agree	DK	No	No	No	No	No	No	No	No	Never	Never	NA	NA	Left
1	2	4	3	5	Highly value	Highly value	Highly value	Value moderately	Value moderately	Value moderately	Western medicine	Yes	Yes	Western medicine	A	3	2	2	0-20%	DK	DK	FALSE	FALSE	DK	FALSE	FALSE	TRUE	DK	FALSE	Strongly Agree	Disagree	Strongly Disagree	Agree	Disagree	DK	Agree	No	No	No	No	No	No	No	No	Never	Never	NA	NA	Left
1	2	4	3	5	Value a little	Highly value	Value a little	Value a little	Don’t value at all	Value moderately	Western medicine	Yes	No	Western medicine	B	1	1	1	0-20%	DK	NA	FALSE	FALSE	FALSE	TRUE	FALSE	FALSE	FALSE	FALSE	Agree	Agree	Strongly Disagree	Agree	Disagree	Agree	Disagree	No	No	No	No	No	No	No	Yes	Between 1-5 years ago	1-10 times	Relative	village	Left
1	3	4	5	2	Value moderately	Highly value	Value moderately	Value a little	Value a little	Value moderately	Western medicine	Yes	No	Western medicine	A	2	2	2	21-40%	1	1	FALSE	FALSE	FALSE	FALSE	FALSE	DK	FALSE	DK	Agree	Agree	Strongly Disagree	Strongly Agree	Disagree	Strongly Agree	Strongly Disagree	No	No	No	Yes	No	No	No	No	Between 1-5 years ago	1-10 times	Relative	village	Left
1	4	5	3	2	Value a little	Highly value	Highly value	Value moderately	Value a little	Value a little	Western medicine	Yes	No	Western medicine	B	1	3	2	0-20%	DK	NA	FALSE	FALSE	DK	FALSE	DK	TRUE	TRUE	FALSE	DK	Agree	Strongly Disagree	Agree	Disagree	Agree	Disagree	No	No	No	No	No	No	No	No	Never	Never	NA	NA	Right
1	2	3	5	4	Value moderately	Highly value	Value moderately	Highly value	Highly value	Highly value	Western medicine	Yes	No	Western medicine	A	3	2	2	0-20%	0	NA	TRUE	FALSE	FALSE	FALSE	FALSE	FALSE	FALSE	FALSE	Strongly Disagree	Disagree	Disagree	Strongly Agree	Agree	Strongly Agree	Disagree	No	No	No	No	No	No	No	No	Never	Never	NA	NA	Left
1	2	5	4	3	Value a little	Highly value	Highly value	Don’t value at all	Highly value	Value moderately	Western medicine	Yes	No	Western medicine	A	4	4	3	0-20%	0	NA	DK	FALSE	FALSE	TRUE	FALSE	FALSE	FALSE	FALSE	Strongly Disagree	Agree	Strongly Disagree	Strongly Agree	Disagree	Strongly Agree	Agree	No	No	No	No	No	No	No	No	Never	Never	NA	NA	Right
1	3	4	5	2	Value a little	Highly value	Highly value	Highly value	Highly value	Highly value	Western medicine	Yes	No	Western medicine	A	2	3	2	0-20%	DK	NA	FALSE	FALSE	FALSE	FALSE	FALSE	FALSE	TRUE	TRUE	Disagree	Disagree	Strongly Disagree	Strongly Agree	Disagree	Strongly Agree	Disagree	No	No	No	No	No	No	No	No	Never	Never	NA	NA	Right
1	3	5	4	2	DK	Highly value	Value moderately	Value a little	Value moderately	Highly value	Western medicine	Yes	No	Western medicine	A	2	2	1	0-20%	DK	NA	FALSE	FALSE	FALSE	FALSE	FALSE	FALSE	FALSE	FALSE	Agree	Agree	Strongly Disagree	Agree	Disagree	Strongly Agree	Disagree	No	No	No	No	No	No	No	No	Never	Never	NA	NA	Right
1	3	4	5	2	Value moderately	Value moderately	Value moderately	Value a little	Value moderately	Value moderately	Western medicine	Yes	No	Western medicine	A	2	4	3	0-20%	0	NA	FALSE	FALSE	TRUE	DK	DK	DK	DK	FALSE	Agree	Agree	Disagree	Agree	Disagree	Strongly Agree	Agree	No	No	No	No	No	No	No	No	Never	Never	NA	NA	Right
4	2	3	5	1	Value moderately	Value moderately	Value moderately	Value a little	Value moderately	Value moderately	Western medicine	No	No	NA	A	5	3	1	0-20%	0	NA	FALSE	FALSE	FALSE	DK	FALSE	FALSE	DK	FALSE	DK	DK	DK	DK	DK	Agree	Disagree	No	No	No	No	No	No	No	No	Never	Never	NA	NA	ND
1	2	3	4	5	Value a little	Highly value	Highly value	Highly value	Highly value	Value moderately	Western medicine	No	No	NA	B	1	2	0	0-20%	0	NA	FALSE	FALSE	FALSE	ND	FALSE	TRUE	FALSE	FALSE	DK	Agree	Strongly Disagree	Agree	DK	Strongly Agree	Disagree	No	No	No	No	No	No	No	No	Never	Never	NA	NA	Right
1	5	3	4	2	Value moderately	Value moderately	Highly value	Value moderately	Value moderately	Highly value	Western medicine	No	Yes	Traditional medicine	B	1	2	1	61-80%	10	Many people (Tranditional healers)	TRUE	FALSE	FALSE	FALSE	FALSE	TRUE	TRUE	TRUE	Agree	Strongly Agree	Strongly Disagree	Strongly Agree	Agree	Strongly Agree	Agree	No	Yes	Yes	Yes	Yes	Yes	No	No	Between 1-5 years ago	1-10 times	Relative	village	Left
1	3	4	5	2	Value moderately	Value moderately	Highly value	Value a little	Highly value	Value a little	Western medicine	No	Yes	Traditional medicine	A	3	4	3	0-20%	1	5-6	FALSE	FALSE	FALSE	TRUE	FALSE	TRUE	TRUE	FALSE	Agree	Agree	Strongly Disagree	Agree	Disagree	Strongly Agree	Agree	No	No	No	No	No	No	No	No	Between 6-10 years ago	1-10 times	Relative	Phnom Penh	Left
1	3	4	5	2	Value moderately	Highly value	Highly value	Value moderately	Value moderately	Highly value	Western medicine	Yes	Yes	Western medicine	A	2	0	1	0-20%	0	NA	FALSE	FALSE	FALSE	TRUE	FALSE	TRUE	FALSE	FALSE	Agree	Agree	Disagree	Agree	Agree	Strongly Agree	Disagree	No	No	No	No	No	No	No	No	Never	Never	NA	NA	Left
2	3	4	1	5	Value moderately	Value moderately	Value moderately	Highly value	Highly value	Highly value	A combination of western and traditional medicine	Yes	No	Western medicine	B	1	0	1	0-20%	0	NA	FALSE	FALSE	DK	DK	FALSE	TRUE	FALSE	FALSE	Agree	Agree	Disagree	DK	Disagree	Strongly Agree	DK	No	No	No	No	No	No	No	No	Never	Never	NA	NA	Left
1	4	2	3	5	Value moderately	Highly value	Value moderately	Value moderately	Value moderately	Value moderately	Western medicine	No	No	NA	A	2	1	0	0-20%	DK	NA	FALSE	FALSE	DK	TRUE	FALSE	TRUE	TRUE	DK	Agree	Strongly Agree	Disagree	Strongly Agree	Disagree	Strongly Agree	Agree	No	No	No	No	No	No	No	No	Never	Never	NA	NA	Right
1	2	3	4	5	Value moderately	Value moderately	Value moderately	Value moderately	Value moderately	Value moderately	Western medicine	No	No	NA	A	1	2	0	0-20%	0	NA	FALSE	FALSE	FALSE	FALSE	FALSE	TRUE	DK	FALSE	DK	Agree	DK	Agree	Agree	Strongly Agree	DK	No	No	No	No	No	No	No	No	Never	Never	NA	NA	Right
1	2	3	4	5	Value a little	Value moderately	Highly value	Value moderately	Value moderately	Value moderately	Western medicine	Yes	No	Western medicine	A	1	2	1	0-20%	DK	NA	FALSE	FALSE	FALSE	TRUE	FALSE	TRUE	DK	FALSE	DK	Agree	Strongly Disagree	Agree	Disagree	Strongly Agree	Agree	No	No	No	No	No	No	No	No	Never	Never	NA	NA	Right
4	3	5	2	1	Highly value	Highly value	Value moderately	Highly value	Highly value	Value moderately	Western medicine	Yes	Yes	Western medicine	B	1	2	2	0-20%	0	NA	TRUE	TRUE	DK	TRUE	TRUE	TRUE	DK	FALSE	Agree	Agree	Disagree	Agree	Agree	Agree	Agree	Yes	No	No	Yes	No	No	No	No	Between 1-5 years ago	1-10 times	Acquaintance	Stung Treng province	Left
1	2	3	4	5	Value moderately	Highly value	Value moderately	Highly value	Value moderately	Highly value	Western medicine	Yes	No	Western medicine	A	3	0	1	41-60%	5	3 - 4	FALSE	FALSE	FALSE	TRUE	FALSE	TRUE	TRUE	TRUE	Disagree	Neither agree nor disagree	Strongly Disagree	Agree	Disagree	Disagree	Agree	No	No	No	No	No	No	No	No	Never	Never	NA	NA	ND
1	3	2	4	5	Value moderately	Value moderately	Value moderately	Value moderately	Value moderately	Value moderately	Western medicine	Yes	No	Western medicine	A	1	2	2	0-20%	DK	NA	FALSE	FALSE	FALSE	FALSE	FALSE	TRUE	TRUE	FALSE	Agree	Agree	Disagree	Agree	Agree	Strongly Agree	Agree	No	No	No	No	No	No	No	No	Never	Never	NA	NA	Left
1	5	2	4	3	Value a little	Highly value	Value moderately	Value a little	Value a little	Highly value	A combination of western and traditional medicine	No	No	NA	B	1	0	0	0-20%	0	NA	FALSE	FALSE	FALSE	FALSE	FALSE	TRUE	FALSE	FALSE	Strongly Disagree	Strongly Disagree	Agree	Strongly Agree	Disagree	Strongly Agree	Strongly Disagree	No	No	No	No	No	No	No	No	Never	Never	NA	NA	ND
3	1	2	5	4	Value moderately	Value moderately	Highly value	Highly value	Highly value	Highly value	Western medicine	Yes	No	Western medicine	A	4	4	3	0-20%	1	5	FALSE	FALSE	FALSE	TRUE	FALSE	DK	DK	FALSE	Strongly Disagree	DK	DK	Agree	Strongly Agree	Strongly Agree	Disagree	No	No	No	No	No	No	No	No	Never	Never	NA	NA	ND
1	3	4	5	2	Value moderately	Value moderately	Highly value	Value moderately	Value moderately	Highly value	Western medicine	Yes	No	Western medicine	A	3	4	2	0-20%	0	NA	FALSE	FALSE	FALSE	TRUE	FALSE	DK	DK	FALSE	Agree	Agree	Disagree	Agree	Disagree	Strongly Agree	Strongly Agree	No	No	No	No	No	No	No	No	Never	Never	NA	NA	Left
1	2	ND	ND	ND	Highly value	Value moderately	Value moderately	Value moderately	Value moderately	Value moderately	Western medicine	No	No	NA	A	3	4	4	0-20%	0	NA	DK	FALSE	DK	TRUE	DK	FALSE	FALSE	FALSE	Strongly Disagree	Disagree	Strongly Disagree	Disagree	Disagree	Disagree	Disagree	No	No	No	No	No	No	No	No	Never	Never	NA	NA	Right
1	2	3	4	5	Value moderately	Highly value	Value moderately	Highly value	Highly value	Value moderately	Western medicine	No	No	NA	B	2	0	0	0-20%	0	NA	DK	FALSE	DK	DK	FALSE	DK	DK	FALSE	DK	DK	Disagree	Strongly Agree	Strongly Disagree	Strongly Agree	DK	No	No	No	No	No	No	No	No	Never	Never	NA	NA	Right
1	2	4	3	5	Value a little	Value moderately	Value a little	Value a little	Value a little	Value moderately	Western medicine	Yes	Yes	Western medicine	B	1	3	2	0-20%	DK	NA	FALSE	FALSE	FALSE	TRUE	FALSE	TRUE	TRUE	TRUE	Agree	Agree	Strongly Disagree	Agree	Agree	Strongly Agree	Agree	No	No	No	No	No	No	No	No	Never	Never	NA	NA	Left
1	4	2	5	3	Value moderately	Value moderately	Don’t value at all	Value moderately	Highly value	Value moderately	Western medicine	Yes	No	Western medicine	B	1	1	1	0-20%	DK	NA	FALSE	FALSE	FALSE	FALSE	FALSE	TRUE	DK	DK	DK	Agree	Strongly Disagree	DK	DK	Agree	DK	No	No	No	No	No	No	No	No	Never	Never	NA	NA	Left
1	4	2	5	3	Value a little	Value moderately	Highly value	Value moderately	Value moderately	Value moderately	Western medicine	Yes	No	Western medicine	B	1	1	1	0-20%	DK	NA	FALSE	FALSE	FALSE	FALSE	FALSE	TRUE	FALSE	FALSE	Disagree	Agree	Strongly Disagree	DK	Disagree	Strongly Agree	Disagree	No	No	No	No	No	No	No	No	Never	Never	NA	NA	Right
1	2	4	5	3	Value a little	Value moderately	Value moderately	Value a little	Value a little	Value a little	Western medicine	No	Yes	Traditional medicine	B	1	2	2	0-20%	0	NA	FALSE	FALSE	TRUE	FALSE	FALSE	TRUE	DK	FALSE	Disagree	Strongly Agree	Disagree	Agree	Agree	Strongly Agree	Agree	No	No	No	No	No	No	No	No	Never	Never	NA	NA	Right
1	5	4	3	2	Value moderately	Value moderately	Highly value	Value moderately	Value moderately	Value moderately	A combination of western and traditional medicine	Yes	Yes	Western medicine	B	3	3	3	0-20%	0	NA	FALSE	FALSE	FALSE	TRUE	DK	FALSE	TRUE	FALSE	Agree	Agree	DK	Agree	Agree	Strongly Agree	Agree	No	No	No	No	No	No	No	No	Never	Never	NA	NA	Left
1	3	2	5	4	Value moderately	Highly value	Value a little	DK	Value moderately	Value moderately	Western medicine	Yes	No	Western medicine	A	2	0	2	0-20%	0	NA	FALSE	FALSE	DK	DK	FALSE	DK	FALSE	FALSE	DK	DK	Strongly Disagree	Strongly Agree	Strongly Disagree	Strongly Agree	Strongly Disagree	No	No	No	No	No	No	No	No	Never	Never	NA	NA	ND
1	5	4	3	2	Value moderately	Highly value	Highly value	Highly value	Highly value	Highly value	DK	Yes	Yes	Western medicine	B	1	2	1	21-40%	8	5	FALSE	FALSE	TRUE	TRUE	FALSE	DK	TRUE	TRUE	Agree	Agree	Disagree	Agree	Disagree	Agree	Agree	No	No	No	No	No	No	No	No	Never	Never	NA	NA	Left
1	5	3	4	2	Value moderately	Highly value	Highly value	Don’t value at all	Value moderately	Highly value	Western medicine	Yes	No	Western medicine	A	2	2	2	0-20%	0	NA	FALSE	FALSE	FALSE	TRUE	FALSE	TRUE	TRUE	FALSE	Agree	Strongly Agree	Disagree	Agree	Disagree	Disagree	Agree	No	Yes	No	No	No	No	No	No	Between 1-5 years ago	21-30 times	Friend	city	Left
1	2	3	4	5	Value a little	Highly value	Highly value	Value moderately	Value moderately	Value moderately	Western medicine	Yes	No	Western medicine	A	2	1	1	0-20%	0	NA	FALSE	FALSE	FALSE	TRUE	FALSE	TRUE	DK	FALSE	DK	Agree	DK	Strongly Agree	Agree	Strongly Agree	DK	No	No	No	No	No	No	No	No	Never	Never	NA	NA	Left
1	3	2	4	5	Value moderately	Value moderately	Value a little	Value a little	Value a little	Value a little	Western medicine	Yes	No	Western medicine	A	2	1	2	0-20%	1	10	DK	FALSE	DK	FALSE	FALSE	TRUE	TRUE	FALSE	Agree	Agree	Strongly Disagree	Agree	Agree	Strongly Agree	Disagree	No	No	No	No	No	No	No	No	Never	Never	NA	NA	Left
1	3	2	4	5	Value moderately	Value moderately	Highly value	Value a little	Value moderately	Value moderately	A combination of western and traditional medicine	Yes	Yes	Traditional medicine	B	1	2	2	0-20%	DK	NA	FALSE	FALSE	DK	TRUE	DK	DK	TRUE	FALSE	Agree	Disagree	Strongly Disagree	DK	Disagree	Agree	DK	No	No	No	No	No	No	No	No	Never	Never	NA	NA	Left
1	2	3	4	5	Value moderately	Highly value	Value moderately	Highly value	Highly value	Value moderately	Western medicine	No	No	NA	B	3	1	3	0-20%	0	NA	FALSE	FALSE	DK	DK	DK	DK	TRUE	FALSE	Agree	Agree	Strongly Disagree	DK	Agree	Agree	Agree	No	No	No	No	No	No	No	No	Never	Never	NA	NA	ND
1	2	3	4	5	Value a little	Value moderately	Highly value	Value moderately	Highly value	Value moderately	Western medicine	Yes	No	Western medicine	B	1	1	1	0-20%	DK	NA	FALSE	FALSE	FALSE	FALSE	FALSE	TRUE	TRUE	FALSE	Disagree	Disagree	Strongly Disagree	Agree	Disagree	Agree	Agree	No	No	No	No	No	No	No	No	Never	Never	NA	NA	Left
1	2	3	4	5	Value a little	Highly value	Don’t value at all	Value moderately	Value a little	Highly value	Western medicine	No	No	NA	A	1	1	0	0-20%	DK	NA	FALSE	FALSE	DK	TRUE	FALSE	DK	FALSE	FALSE	Agree	Agree	Disagree	Agree	Disagree	Agree	Agree	No	No	No	No	No	No	No	No	Never	Never	NA	NA	Left
1	2	3	4	5	Value moderately	Highly value	Highly value	Value moderately	Value moderately	Value moderately	Western medicine	No	No	NA	B	0	1	1	0-20%	0	DK	FALSE	FALSE	TRUE	TRUE	FALSE	TRUE	DK	FALSE	DK	Agree	Disagree	Strongly Agree	Agree	Strongly Agree	DK	No	No	No	No	No	No	No	No	Never	Never	NA	NA	Left
1	2	3	4	5	Value moderately	Value moderately	Value moderately	Value moderately	Value moderately	Value moderately	Western medicine	Yes	No	Western medicine	A	2	2	2	0-20%	0	NA	FALSE	FALSE	FALSE	TRUE	FALSE	TRUE	FALSE	FALSE	Agree	Strongly Agree	DK	Agree	Agree	Strongly Agree	DK	No	No	No	No	No	No	No	No	Never	Never	NA	NA	Left
1	2	3	4	5	Value moderately	Highly value	Highly value	Value moderately	Value moderately	Value moderately	Western medicine	No	No	NA	B	0	1	1	0-20%	0	NA	FALSE	FALSE	FALSE	FALSE	FALSE	DK	DK	FALSE	DK	Agree	DK	DK	DK	Strongly Agree	DK	No	No	No	No	No	No	No	No	Never	Never	NA	NA	Left
1	2	3	4	5	Value moderately	Highly value	Highly value	Value moderately	Value moderately	Value moderately	Western medicine	No	No	NA	B	0	1	1	0-20%	0	NA	FALSE	FALSE	FALSE	FALSE	FALSE	DK	DK	FALSE	DK	Agree	DK	DK	DK	Strongly Agree	DK	No	No	No	No	No	No	No	No	Never	Never	NA	NA	Left
3	1	4	2	5	Value moderately	Highly value	Highly value	Highly value	Highly value	Highly value	A combination of western and traditional medicine	No	No	NA	B	3	4	0	0-20%	DK	NA	FALSE	FALSE	DK	DK	DK	TRUE	TRUE	TRUE	Strongly Agree	Agree	Disagree	Agree	DK	Agree	Agree	No	No	Yes	Yes	No	No	No	No	Between 1-5 years ago	1-10 times	Relative	Preh Vihear province	Left
1	4	3	5	2	Value moderately	Highly value	Highly value	Highly value	Highly value	Highly value	A combination of western and traditional medicine	Yes	Yes	Western medicine	A	3	3	4	0-20%	5	3	TRUE	FALSE	DK	DK	FALSE	TRUE	FALSE	TRUE	Strongly Agree	Strongly Agree	Strongly Disagree	Disagree	Strongly Agree	Agree	Disagree	No	No	Yes	No	No	No	No	No	Never	Never	NA	NA	Left
1	5	3	4	2	Value moderately	Value moderately	Highly value	Highly value	Highly value	Value moderately	A combination of western and traditional medicine	Yes	Yes	Western medicine	B	1	2	3	0-20%	1	8	FALSE	FALSE	FALSE	FALSE	FALSE	TRUE	FALSE	FALSE	Disagree	Agree	Strongly Disagree	Strongly Agree	Strongly Disagree	Strongly Agree	Agree	No	No	No	No	No	No	No	No	Never	Never	NA	NA	Left
1	3	5	2	4	Value moderately	Value moderately	Value moderately	Highly value	Highly value	Value moderately	Western medicine	Yes	No	Western medicine	A	2	1	1	21-40%	2	2	TRUE	TRUE	FALSE	TRUE	TRUE	TRUE	TRUE	TRUE	Neither agree nor disagree	Strongly Agree	Disagree	Strongly Disagree	Agree	Agree	Agree	No	Yes	Yes	No	Yes	Yes	No	No	Between 1-5 years ago	1-10 times	Relative	village	Left
1	5	4	3	2	Value moderately	Highly value	Highly value	Value moderately	Value moderately	Highly value	A combination of western and traditional medicine	Yes	Yes	Western medicine	B	1	1	2	0-20%	NA	NA	FALSE	FALSE	FALSE	DK	DK	TRUE	DK	FALSE	DK	Strongly Agree	Strongly Disagree	Strongly Agree	Strongly Disagree	Strongly Agree	DK	No	No	No	No	No	No	No	No	Never	Never	NA	NA	Left
1	4	2	5	3	Value moderately	Value moderately	Value moderately	Value a little	Value a little	Value a little	Western medicine	Yes	No	Western medicine	A	2	0	1	0-20%	NA	NA	FALSE	FALSE	FALSE	FALSE	FALSE	TRUE	DK	FALSE	Agree	DK	DK	Strongly Agree	Disagree	Agree	DK	No	No	No	No	No	No	No	No	Never	Never	NA	NA	Left
1	5	3	4	2	Value moderately	Value moderately	Highly value	Highly value	Highly value	Value moderately	Western medicine	Yes	Yes	Traditional medicine	B	2	3	3	0-20%	NA	NA	FALSE	FALSE	FALSE	TRUE	FALSE	DK	DK	DK	Agree	Agree	Disagree	Agree	Disagree	Strongly Agree	Disagree	No	No	No	No	No	No	No	No	Never	Never	NA	NA	Left
1	ND	ND	ND	2	Value moderately	Value a little	Highly value	Highly value	Highly value	Value moderately	A combination of western and traditional medicine	No	Yes	Traditional medicine	A	2	1	1	41-60%	NA	NA	DK	DK	FALSE	FALSE	TRUE	DK	DK	TRUE	Agree	Strongly Agree	Strongly Disagree	DK	Agree	Strongly Agree	DK	No	No	No	Yes	No	No	No	No	Between 1-5 years ago	1-10 times	Relative	village	Left
1	2	3	4	5	Value moderately	Highly value	Highly value	Highly value	Highly value	Highly value	Western medicine	Yes	Yes	Western medicine	B	1	0	2	0-20%	NA	NA	FALSE	FALSE	FALSE	TRUE	TRUE	TRUE	TRUE	TRUE	Agree	Agree	Strongly Disagree	Strongly Agree	Disagree	Strongly Agree	Agree	No	No	No	No	No	No	No	No	Never	Never	NA	NA	Left
1	2	3	4	5	Value a little	Highly value	Value moderately	Highly value	Value moderately	Highly value	Western medicine	Yes	Yes	Western medicine	A	2	1	2	0-20%	NA	NA	DK	FALSE	DK	TRUE	DK	TRUE	TRUE	FALSE	Agree	Agree	Strongly Disagree	Agree	Disagree	Agree	Agree	No	No	No	No	No	No	No	No	Never	Never	NA	NA	Left
1	4	3	5	2	Value moderately	Value a little	Highly value	Highly value	Value moderately	Value a little	A combination of western and traditional medicine	Yes	Yes	Western medicine	B	1	0	2	0-20%	NA	NA	DK	FALSE	TRUE	TRUE	TRUE	DK	TRUE	TRUE	Agree	Strongly Agree	Disagree	Agree	Agree	Strongly Disagree	Strongly Disagree	No	No	No	No	No	No	No	No	Never	Never	NA	NA	Left
1	3	2	4	5	Highly value	Highly value	Highly value	Value a little	Highly value	Highly value	A combination of western and traditional medicine	Yes	No	Western medicine	B	1	3	1	0-20%	NA	NA	FALSE	FALSE	FALSE	DK	FALSE	DK	DK	DK	Agree	DK	Strongly Disagree	Agree	DK	Strongly Agree	DK	No	No	No	No	No	No	No	No	Never	Never	NA	NA	Left
1	5	3	4	2	Value moderately	Highly value	Value a little	Value a little	Value moderately	Highly value	Western medicine	Yes	No	Western medicine	B	1	1	1	0-20%	NA	NA	DK	FALSE	FALSE	FALSE	DK	TRUE	FALSE	FALSE	DK	Agree	Disagree	Disagree	Disagree	Strongly Agree	Agree	No	No	No	No	No	No	No	No	Never	Never	NA	NA	Left
1	2	3	4	5	Value moderately	Value moderately	Highly value	Highly value	Highly value	Highly value	Western medicine	Yes	No	Western medicine	A	2	2	1	0-20%	NA	NA	FALSE	FALSE	FALSE	FALSE	TRUE	TRUE	TRUE	FALSE	Strongly Agree	Strongly Agree	Disagree	Strongly Disagree	Strongly Disagree	Strongly Agree	Strongly Agree	No	No	No	No	No	No	No	No	Never	Never	NA	NA	Left
1	3	5	4	2	Value a little	Value moderately	Value moderately	Value moderately	Value moderately	Value moderately	Western medicine	Yes	Yes	Western medicine	B	1	1	2	0-20%	NA	NA	FALSE	FALSE	FALSE	TRUE	FALSE	TRUE	FALSE	FALSE	Agree	Agree	Strongly Disagree	Agree	Disagree	Strongly Agree	Agree	No	No	No	No	No	No	No	No	Never	Never	NA	NA	Left
1	3	5	2	4	Value moderately	Highly value	Highly value	DK	Value moderately	Value moderately	Western medicine	Yes	Yes	Western medicine	B	1	2	3	0-20%	NA	NA	FALSE	FALSE	FALSE	DK	FALSE	FALSE	FALSE	FALSE	DK	DK	Strongly Disagree	Strongly Agree	Strongly Disagree	Strongly Agree	DK	No	No	No	No	No	No	No	No	Never	Never	NA	NA	Right
1	5	2	3	4	Value a little	Highly value	Value moderately	Highly value	Highly value	Highly value	Western medicine	Yes	Yes	Western medicine	B	1	1	1	0-20%	NA	NA	DK	FALSE	FALSE	FALSE	DK	DK	DK	DK	Strongly Agree	Strongly Agree	Disagree	Strongly Agree	Agree	Disagree	DK	No	No	No	No	No	No	No	No	Never	Never	NA	NA	Left
1	5	4	3	2	Value moderately	Highly value	Highly value	Highly value	Value moderately	Highly value	Western medicine	Yes	No	Western medicine	B	1	2	1	0-20%	NA	NA	DK	FALSE	FALSE	TRUE	DK	TRUE	TRUE	TRUE	Agree	Agree	Disagree	Agree	Disagree	Agree	Agree	No	No	No	No	No	No	No	No	Never	Never	NA	NA	Left
1	2	3	5	4	Highly value	Highly value	Highly value	Value moderately	Value moderately	Value moderately	Western medicine	Yes	Yes	Western medicine	A	2	3	2	0-20%	NA	NA	FALSE	FALSE	FALSE	FALSE	FALSE	DK	DK	FALSE	Agree	DK	Strongly Disagree	Strongly Agree	Strongly Disagree	Strongly Agree	Agree	No	No	No	No	No	No	No	No	Never	Never	NA	NA	Left
1	2	3	4	5	Value moderately	Highly value	Highly value	Highly value	Value moderately	Highly value	Western medicine	Yes	No	Western medicine	B	1	2	2	0-20%	NA	NA	DK	FALSE	FALSE	DK	DK	DK	DK	TRUE	DK	Agree	Strongly Disagree	Agree	Disagree	Disagree	DK	No	No	No	No	No	No	No	No	Never	Never	NA	NA	Left
1	3	2	5	4	Value moderately	Value a little	Value moderately	Value moderately	Value moderately	Highly value	Western medicine	Yes	Yes	Traditional medicine	A	1	2	2	0-20%	NA	NA	FALSE	FALSE	FALSE	TRUE	FALSE	TRUE	TRUE	FALSE	Agree	Strongly Agree	Disagree	Agree	Strongly Agree	Strongly Agree	Disagree	No	No	No	No	No	No	No	No	Never	Never	NA	NA	Left
1	4	3	2	5	Don’t value at all	Value moderately	Value moderately	Don’t value at all	Don’t value at all	DK	Western medicine	Yes	Yes	Western medicine	B	1	1	1	0-20%	DK	DK	DK	FALSE	FALSE	TRUE	DK	TRUE	FALSE	FALSE	Strongly Agree	Strongly Agree	Strongly Disagree	DK	Disagree	Strongly Agree	Agree	No	No	No	No	No	No	No	No	Never	Never	NA	NA	Left
1	3	4	2	5	Value moderately	Value moderately	Value moderately	Value moderately	Value moderately	Value moderately	A combination of western and traditional medicine	Yes	Yes	Traditional medicine	B	1	1	1	0-20%	DK	NA	FALSE	FALSE	TRUE	FALSE	TRUE	TRUE	TRUE	FALSE	Agree	Agree	Strongly Disagree	Agree	Disagree	Agree	Agree	No	No	No	No	No	No	No	Yes	Within the last year	1-10 times	Relative	village	Left
1	4	5	2	3	Value moderately	Value moderately	Value moderately	Value a little	Value a little	Value a little	Western medicine	Yes	Yes	Traditional medicine	B	1	1	1	0-20%	DK	DK	FALSE	FALSE	FALSE	TRUE	TRUE	TRUE	DK	FALSE	Agree	Agree	Strongly Disagree	Disagree	DK	Strongly Agree	DK	No	No	No	Yes	Yes	No	No	Yes	More than 10 years ago	11-20 times	Relative	village	Left
1	4	5	2	3	Value moderately	Highly value	Highly value	DK	DK	Highly value	Western medicine	Yes	Yes	Traditional medicine	B	1	1	2	0-20%	DK	DK	FALSE	FALSE	FALSE	TRUE	DK	DK	FALSE	TRUE	DK	Agree	Disagree	Agree	Strongly Disagree	Strongly Agree	DK	No	No	No	No	No	No	No	No	Never	Never	NA	NA	Left
1	4	5	2	3	Value moderately	Highly value	Highly value	DK	DK	Highly value	Western medicine	Yes	Yes	Traditional medicine	B	1	1	2	0-20%	DK	DK	FALSE	FALSE	FALSE	TRUE	DK	DK	FALSE	TRUE	DK	Agree	Disagree	Agree	Strongly Disagree	Strongly Agree	DK	No	No	No	No	No	No	No	No	Never	Never	NA	NA	Left
1	5	2	3	4	Value moderately	Value moderately	Value moderately	Don’t value at all	Value moderately	DK	Western medicine	Yes	No	Western medicine	B	1	1	1	0-20%	0	0	FALSE	FALSE	DK	FALSE	FALSE	TRUE	DK	FALSE	Disagree	Agree	Strongly Disagree	Strongly Agree	Disagree	Agree	Neither agree nor disagree	No	No	No	No	No	No	No	No	Never	Never	NA	NA	Left
1	5	3	4	2	Value a little	Value moderately	Value moderately	Don’t value at all	Value moderately	Don’t value at all	Western medicine	Yes	Yes	Traditional medicine	B	1	1	1	0-20%	0	0	DK	FALSE	FALSE	FALSE	FALSE	FALSE	FALSE	FALSE	Disagree	Agree	Disagree	Strongly Agree	Disagree	Disagree	Disagree	No	No	No	No	No	No	No	No	Never	Never	NA	NA	Right
1	2	3	4	5	Value moderately	Highly value	Value moderately	Highly value	Highly value	Value moderately	Western medicine	Yes	No	Traditional medicine	B	1	1	1	0-20%	DK	NA	TRUE	FALSE	FALSE	FALSE	FALSE	TRUE	FALSE	TRUE	Disagree	Strongly Agree	Strongly Disagree	Agree	DK	Disagree	Agree	No	No	No	No	No	No	No	No	Never	Never	NA	NA	Left
1	2	3	4	5	Value moderately	Highly value	Value moderately	Highly value	Value moderately	Highly value	Western medicine	Yes	No	Western medicine	B	1	1	0	0-20%	0	0	FALSE	FALSE	DK	FALSE	DK	TRUE	TRUE	TRUE	Agree	Strongly Agree	Disagree	Strongly Agree	Disagree	Strongly Agree	Agree	No	No	No	No	No	No	No	No	Never	Never	NA	NA	Left
1	4	5	2	3	Value moderately	Highly value	Highly value	Value a little	Value moderately	Highly value	Western medicine	Yes	No	Western medicine	B	1	1	1	0-20%	0	0	DK	DK	FALSE	DK	FALSE	DK	TRUE	FALSE	Agree	Agree	Strongly Disagree	Agree	Strongly Disagree	Strongly Agree	DK	No	No	No	No	No	No	No	No	Never	Never	NA	NA	Right
1	3	2	4	5	Value moderately	Value moderately	Highly value	Highly value	Value moderately	Value moderately	Western medicine	Yes	No	Western medicine	B	1	0	1	0-20%	DK	DK	FALSE	FALSE	FALSE	TRUE	FALSE	TRUE	TRUE	TRUE	Agree	Strongly Agree	Strongly Disagree	Agree	Disagree	Strongly Agree	Disagree	No	No	No	No	No	No	No	No	Never	Never	NA	NA	Right
1	3	4	2	5	Value moderately	Highly value	Value moderately	Value moderately	Value moderately	Highly value	Western medicine	Yes	No	Western medicine	B	1	1	1	0-20%	DK	NA	FALSE	FALSE	FALSE	DK	FALSE	DK	DK	FALSE	Disagree	Disagree	Strongly Disagree	Strongly Agree	Disagree	Agree	Agree	No	No	No	No	No	No	No	No	Never	Never	NA	NA	Left
1	3	2	4	5	Value moderately	Highly value	Highly value	Value moderately	DK	DK	Western medicine	Yes	No	Western medicine	A	2	2	1	0-20%	0	NA	FALSE	FALSE	FALSE	FALSE	DK	TRUE	TRUE	FALSE	Agree	Agree	Strongly Disagree	Agree	Disagree	Agree	Agree	No	No	No	No	No	No	No	Yes	More than 10 years ago	1-10 times	Friend	village	Right
1	4	5	2	3	Value moderately	Highly value	Value moderately	DK	DK	Highly value	Western medicine	Yes	No	Western medicine	A	2	3	2	0-20%	DK	NA	FALSE	FALSE	FALSE	FALSE	TRUE	TRUE	FALSE	FALSE	Agree	Agree	Strongly Disagree	Strongly Agree	Disagree	DK	Agree	No	No	No	No	No	No	No	No	Never	Never	NA	NA	Left
1	2	4	3	5	Value moderately	Highly value	Value moderately	Value moderately	Value moderately		Western medicine	Yes	Yes	Western medicine	B	1	1	1	0-20%	DK	NA	FALSE	FALSE	DK	FALSE	FALSE	TRUE	FALSE	FALSE	Agree	Agree	Strongly Disagree	DK	Disagree	Agree	DK	No	No	No	No	No	No	No	No	Never	Never	NA	NA	Left
1	3	2	4	5	Value moderately	Value moderately	Value moderately	Don’t value at all	Don’t value at all	Don’t value at all	Western medicine	Yes		Western medicine	B	1	2	2	0-20%	DK	DK	FALSE	FALSE	FALSE	FALSE	DK	DK	DK	FALSE	Agree	Agree	Disagree	Agree	Disagree	Agree	Agree	No	No	No	No	No	No	No	No	Never	Never	NA	NA	Left
1	3	2	5	4	Highly value	Highly value	Highly value	DK	DK	Value moderately	Western medicine	Yes	Yes	Traditional medicine	A	2	2	3	0-20%	DK	NA	DK	FALSE	FALSE	TRUE	FALSE	TRUE	FALSE	FALSE	Agree	Strongly Agree	Disagree	DK	Disagree	Agree	Agree	No	No	No	No	No	No	No	No	Never	Never	NA	NA	Left
1	2	5	4	3	Value moderately	Highly value	Highly value	Highly value	Highly value	Value moderately	A combination of western and traditional medicine	Yes	No	Western medicine	B	1	1	2	0-20%	DK	NA	FALSE	FALSE	FALSE	FALSE	FALSE	DK	FALSE	FALSE	DK	Agree	Strongly Disagree	Strongly Agree	Strongly Disagree	Strongly Agree	DK	No	No	No	No	No	No	No	No	Never	Never	NA	NA	Right
1	5	4	2	3	Value a little	Highly value	Value moderately	Value moderately	Value moderately	Value moderately	Western medicine	Yes	No	Western medicine	B	1	2	2	0-20%	DK	NA	FALSE	FALSE	DK	DK	DK	TRUE	DK	FALSE	DK	Agree	Strongly Disagree	Agree	DK	Strongly Agree	DK	No	No	No	No	No	No	No	No	Never	Never	NA	NA	Left
1	2	3	4	5	Don’t value at all	Value moderately	Value moderately	DK	DK	Value moderately	Western medicine	Yes	No	Western medicine	B	1	1	1	0-20%	DK	NA	DK	FALSE	DK	DK	FALSE	TRUE	DK	DK	Agree	Agree	Strongly Disagree	Agree	Agree	Strongly Agree	DK	No	No	No	No	No	No	No	No	Never	Never	NA	NA	Left
1	2	3	4	5	Value a little	Highly value	Highly value	Value moderately	Value moderately	Value moderately	Western medicine	Yes	No	Western medicine	B	1	2	2	0-20%	0	NA	FALSE	FALSE	FALSE	FALSE	FALSE	DK	DK	FALSE	DK	Agree	Strongly Disagree	Agree	Disagree	Agree	DK	No	No	No	No	No	No	No	No	Never	Never	NA	NA	Right
1	ND	ND	2	ND	Value moderately	Highly value	Value moderately	Highly value	Value moderately	Highly value	Western medicine	Yes	No	Western medicine	B	2	2	2	0-20%	0	NA	DK	DK	FALSE	DK	TRUE	FALSE	FALSE	FALSE	Strongly Disagree	DK	Disagree	Strongly Agree	Strongly Disagree	DK	Strongly Disagree	No	No	No	No	No	No	No	No	Never	Never	NA	NA	ND
1	3	2	4	5	Value moderately	Highly value	Value moderately	Highly value	Highly value	Highly value	A combination of western and traditional medicine	Yes	No	Western medicine	A	2	5	3	0-20%	0	NA	FALSE	FALSE	FALSE	FALSE	FALSE	TRUE	FALSE	FALSE	Strongly Disagree	Disagree	Disagree	Agree	Disagree	Strongly Agree	Agree	No	No	No	No	No	No	No	No	Never	Never	NA	NA	ND
1	3	2	4		Value a little	Value moderately	Value moderately	Value a little	Value a little	Value a little	Western medicine	Yes	No	Western medicine	B	1	1	2	0-20%	DK	NA	FALSE	FALSE	FALSE	TRUE	FALSE	DK	FALSE	DK	Agree	Strongly Agree	Strongly Disagree	Agree	DK	Strongly Agree	DK	No	No	No	No	No	No	No	No	Never	Never	NA	NA	Left
1	2	3	5	4	DK	Value moderately	Highly value	DK	DK	Value moderately	Western medicine	Yes	No	Western medicine	B	1	1	2	0-20%	0	NA	FALSE	FALSE	FALSE	FALSE	DK	TRUE	TRUE	FALSE	DK	Agree	Strongly Disagree	Agree	Disagree	Strongly Agree	Agree	No	No	No	No	No	No	No	No	Never	Never	NA	NA	Right
1	2	3	5	4	Value a little	Value moderately	Highly value	Value moderately	Value a little	Value moderately	Western medicine	Yes	No	Western medicine	A	2	1	1	0-20%	0	NA	FALSE	DK	FALSE	TRUE	TRUE	FALSE	TRUE	FALSE	Neither agree nor disagree	Agree	Disagree	DK	Disagree	Agree	Neither agree nor disagree	No	No	No	No	No	No	No	No	Never	Never	NA	NA	Left
1	4	3	2	5	Value moderately	Highly value	Highly value	Highly value	Value moderately	Value a little	Western medicine	Yes	No	Western medicine	B	1	0	1	0-20%	DK	NA	DK	FALSE	FALSE	FALSE	FALSE	DK	DK	FALSE	DK	Agree	Disagree	Agree	DK	Strongly Agree	Agree	No	No	No	No	No	No	No	No	Never	Never	NA	NA	Left
1	2	3	4	5	Value moderately	Value moderately	Highly value	Value moderately	Value a little	Value moderately	Western medicine	No	No	NA	B	1	2	0	0-20%	0	NA	FALSE	FALSE	FALSE	FALSE	FALSE	TRUE	FALSE	FALSE	DK	Agree	Disagree	Strongly Agree	Agree	Strongly Agree	Agree	No	No	No	No	No	No	No	No	Never	Never	NA	NA	Left
1	3	4	5	2	Value moderately	Value moderately	Highly value	Highly value	Highly value	Highly value	Western medicine	No	No	NA	B	1	1	1	0-20%	0	NA	FALSE	FALSE	DK	DK	DK	DK	FALSE	FALSE	Disagree	Neither agree nor disagree	Neither agree nor disagree	Agree	Disagree	Strongly Agree	Agree	No	No	No	No	No	No	No	No	Never	Never	NA	NA	Right
2	1	3	4	5	Don’t value at all	Highly value	Value a little	Value a little	Value moderately	Value a little	Western medicine	Yes	Yes	Western medicine	B	1	2	0	0-20%	DK	NA	DK	FALSE	FALSE	FALSE	FALSE	DK	DK	FALSE	Neither agree nor disagree	DK	Agree	Agree	Disagree	Strongly Agree	DK	No	No	No	No	No	No	No	No	Never	Never	NA	NA	ND
1	2	3	4	5	DK	Highly value	Value moderately	Value a little	Value a little	Value moderately	Western medicine	Yes	No	Western medicine	A	2	3	2	0-20%	DK	NA	FALSE	FALSE	FALSE	FALSE	FALSE	TRUE	TRUE	TRUE	Agree	Strongly Agree	Strongly Disagree	Agree	Strongly Disagree	Agree	Agree	No	No	No	No	No	No	No	No	Never	Never	NA	NA	Left
1	2	4	3	5	Value moderately	Highly value	Highly value	Highly value	Value moderately	Value moderately	Western medicine	Yes	No	Western medicine	B	2	1	2	0-20%	0	NA	FALSE	FALSE	FALSE	FALSE	FALSE	FALSE	FALSE	FALSE	Disagree	Disagree	Disagree	Agree	Disagree	Agree	Disagree	No	No	No	No	No	No	No	No	Never	Never	NA	NA	ND
1	2	5	3	4	Value moderately	Value moderately	Highly value	Highly value	Highly value	Highly value	Western medicine	No	No	NA	A	3	3	2	0-20%	0	NA	DK	FALSE	FALSE	DK	FALSE	FALSE	FALSE	FALSE	Disagree	Agree	Disagree	Strongly Agree	Disagree	Strongly Agree	Strongly Disagree	No	No	No	No	No	No	No	No	Never	Never	NA	NA	ND
1	2	3	5	4	Value moderately	Value moderately	Value moderately	Value moderately	Value moderately	Value moderately	Western medicine	Yes	No	Western medicine	B	1	2	0	0-20%	0	NA	FALSE	FALSE	DK	DK	FALSE	FALSE	FALSE	FALSE	DK	DK	Disagree	Agree	Disagree	Agree	Agree	No	No	No	No	No	No	No	No	Never	Never	NA	NA	ND
1	2	3	4	5	Highly value	Highly value	Highly value	Highly value	Value moderately	Value moderately	A combination of western and traditional medicine	Yes	ND	Western medicine	A	2	3	ND	0-20%	0	ND	FALSE	FALSE	TRUE	FALSE	FALSE	DK	FALSE	FALSE	Agree	Agree	Disagree	Strongly Agree	Strongly Disagree	Strongly Agree	Agree	No	No	No	No	No	No	No	No	Never	Never	NA	NA	Left
1	3	4	5	2	Value moderately	Highly value	Highly value	Value a little	Value a little	Value a little	A combination of western and traditional medicine	Yes	No	Western medicine	B	4	0	1	0-20%	0	NA	FALSE	FALSE	FALSE	FALSE	FALSE	DK	TRUE	FALSE	DK	Agree	Disagree	Agree	Disagree	Strongly Agree	Strongly Disagree	No	No	No	No	No	No	No	No	Never	Never	NA	NA	Left
2	1	3	5	4	Value moderately	Highly value	Value moderately	Highly value	Highly value	Value moderately	Western medicine	Yes	No	ND	B	1	0	0	0-20%	0	NA	FALSE	FALSE	FALSE	FALSE	FALSE	DK	FALSE	FALSE	Strongly Disagree	Strongly Disagree	Strongly Disagree	Strongly Agree	Strongly Disagree	Strongly Agree	DK	No	No	No	No	No	No	No	No	Never	Never	NA	NA	Right
1	3	4	2	5	Value a little	Value moderately	Value a little	Value a little	Value a little	Value a little	Western medicine	No	No	NA	B	1	2	1	0-20%	DK	NA	FALSE	FALSE	DK	FALSE	FALSE	FALSE	FALSE	FALSE	DK	Agree	Strongly Disagree	Agree	Disagree	Agree	DK	No	No	No	No	No	No	No	No	Never	Never	NA	NA	Left
1	2	5	4	3	Highly value	Value a little	Value a little	Value a little	Highly value	Value moderately	A combination of western and traditional medicine	No	Yes	Traditional medicine	B	1	0	0	0-20%	0	NA	FALSE	FALSE	DK	FALSE	DK	TRUE	FALSE	FALSE	DK	DK	DK	Strongly Agree	Agree	Strongly Agree	DK	No	No	No	No	No	No	No	No	Never	Never	NA	NA	Left
1	3	2	5	4	Value moderately	Value moderately	Highly value	Value a little	Value a little	Value a little	Western medicine	Yes	No	Western medicine	B	1	1	1	21-40%	7	DK	FALSE	FALSE	FALSE	TRUE	FALSE	TRUE	TRUE	TRUE	Agree	Strongly Agree	Strongly Disagree	Agree	Strongly Agree	Strongly Agree	DK	No	No	Yes	Yes	No	No	No	Yes	Between 1-5 years ago	11-20 times	Relative	village	Left
1	2	4	3	5	Value a little	Value moderately	Value moderately	Value moderately	Value moderately	Value moderately	Western medicine	Yes	No	Western medicine	A	2	1	1	0-20%	0	DK	FALSE	FALSE	FALSE	FALSE	FALSE	FALSE	FALSE	FALSE	DK	Agree	Strongly Disagree	Agree	Agree	Strongly Agree	Disagree	No	No	No	No	No	No	No	No	Never	Never	NA	NA	Left
1	4	2	3	5	Value moderately	Highly value	Highly value	Highly value	Highly value	Highly value	Western medicine	Yes	No	Western medicine	A	1	2	2	0-20%	DK	NA	DK	FALSE	FALSE	FALSE	FALSE	TRUE	FALSE	FALSE	DK	Agree	DK	Agree	Agree	Strongly Agree	DK	No	No	No	No	No	No	No	No	Never	Never	NA	NA	Left
1	3	4	2	5	Value a little	Value moderately	Value moderately	Value a little	Value moderately	Value a little	Western medicine	Yes	No	Western medicine	B	1	2	2	0-20%	DK	NA	FALSE	FALSE	FALSE	FALSE	FALSE	TRUE	FALSE	FALSE	Agree	Agree	Strongly Disagree	Strongly Agree	Disagree	Strongly Agree	Disagree	No	No	No	No	No	No	No	No	Never	Never	NA	NA	Right
1	3	2	4	5	Value moderately	Highly value	Value moderately	Value a little	Value moderately	Value moderately	Western medicine	Yes	Yes	Western medicine	B	1	2	2	0-20%	DK	NA	DK	FALSE	FALSE	FALSE	FALSE	FALSE	DK	DK	DK	Strongly Agree	Strongly Disagree	Disagree	Agree	Strongly Agree	Agree	No	No	No	No	No	No	No	No	Never	Never	NA	NA	Left
1	2	3	4	5	Value moderately	Highly value	Value moderately	Value moderately	Value a little	Value a little	Western medicine	No	No	NA	B	1	1	0	0-20%	0	NA	FALSE	FALSE	FALSE	TRUE	FALSE	TRUE	TRUE	FALSE	DK	Strongly Agree	Strongly Disagree	Strongly Agree	Agree	Strongly Agree	DK	No	No	No	No	No	No	No	No	Never	Never	NA	NA	Left
1	2	4	3	5	Value moderately	Highly value	Value moderately	Value a little	Value a little	Value moderately	Western medicine	Yes	No	Western medicine	B	1	2	0	0-20%	0	NA	FALSE	DK	DK	TRUE	DK	TRUE	FALSE	FALSE	Agree	Strongly Agree	Disagree	Agree	DK	Strongly Agree	DK	No	No	No	No	No	No	No	No	Never	Never	NA	NA	Left
1	2	3	ND	ND	Value moderately	Value moderately	Highly value	Value moderately	Highly value	Value moderately	A combination of western and traditional medicine	Yes	Yes	Traditional medicine	B	3	2	2	0-20%	2	NA	FALSE	FALSE	DK	FALSE	FALSE	FALSE	FALSE	FALSE	DK	DK	Strongly Disagree	Strongly Agree	Strongly Disagree	Strongly Agree	Agree	No	No	No	No	No	No	No	No	Never	Never	NA	NA	Left
1	2	3	5	4	Value moderately	Value moderately	Value moderately	Value a little	Value a little	Value a little	A combination of western and traditional medicine	Yes	Yes	Western medicine	A	2	4	3	0-20%	3	5	FALSE	FALSE	FALSE	FALSE	FALSE	TRUE	FALSE	FALSE	Strongly Disagree	Strongly Agree	Strongly Disagree	Strongly Agree	Strongly Disagree	Strongly Agree	Strongly Disagree	No	No	No	No	No	No	No	No	Never	Never	NA	NA	Left
1	3	4	5	2	Value moderately	Highly value	Highly value	Don’t value at all	Don’t value at all	Highly value	Western medicine	Yes	Yes	Western medicine	B	1	1	2	0-20%	1	6	FALSE	FALSE	FALSE	FALSE	FALSE	TRUE	FALSE	FALSE	ND	Disagree	Disagree	Strongly Disagree	Strongly Disagree	Strongly Agree	Disagree	No	No	No	No	No	No	No	No	Never	Never	NA	NA	Left
1	5	3	2	4	Value moderately	Highly value	Value moderately	Value moderately	Highly value	Value moderately	Western medicine	Yes	No	Western medicine	B	2	1	2	0-20%	NA	NA	FALSE	FALSE	FALSE	FALSE	FALSE	FALSE	FALSE	FALSE	Agree	Strongly Agree	Strongly Disagree	Disagree	Strongly Disagree	Strongly Agree	Disagree	No	No	No	No	No	No	No	No	Never	Never	NA	NA	Left
1	5	2	4	3	Value moderately	Value moderately	Highly value	Highly value	Highly value	Value moderately	ND	Yes	Yes	Western medicine	A	2	3	3	0-20%	NA	NA	DK	FALSE	DK	DK	TRUE	TRUE	TRUE	TRUE	Strongly Agree	Agree	Disagree	Agree	Agree	Strongly Agree	Agree	No	No	No	No	No	No	No	No	Never	Never	NA	village	Left
1	4	3	2	5	Value moderately	Value moderately	Highly value	Value moderately	Value moderately	Value moderately	Western medicine	Yes	Yes	Western medicine	B	1	3	3	0-20%	1	1	FALSE	FALSE	FALSE	FALSE	FALSE	TRUE	FALSE	FALSE	Agree	Agree	Strongly Disagree	Strongly Agree	Strongly Disagree	Strongly Agree	Agree	No	No	No	No	No	No	No	No	Never	Never	NA	NA	Left
1	2	5	4	3	Value moderately	Value moderately	Highly value	Value moderately	Highly value	Highly value	Western medicine	Yes	No	Western medicine	B	1	1	2	0-20%	NA	NA	FALSE	FALSE	FALSE	TRUE	FALSE	FALSE	DK	DK	DK	DK	DK	Strongly Agree	Strongly Disagree	Strongly Agree	DK	No	No	No	No	No	No	No	No	Never	Never	NA	NA	Left
1	4	2	5	3	Value moderately	Highly value	Highly value	Highly value	Highly value	Highly value	Western medicine	Yes	Yes	Traditional medicine	B	3	1	2	0-20%	30	6	FALSE	FALSE	FALSE	FALSE	FALSE	FALSE	FALSE	FALSE	Agree	DK	Strongly Disagree	Strongly Agree	Disagree	Strongly Agree	Strongly Agree	No	No	No	No	No	No	No	No	Never	Never	NA	NA	Left
1	2	3	4	5	Value moderately	Value moderately	Value moderately	Highly value	Highly value	Highly value	Western medicine	Yes	No	Western medicine	A	3	1	1	0-20%	NA	NA	FALSE	FALSE	DK	DK	FALSE	DK	DK	FALSE	Agree	DK	Disagree	Strongly Agree	Disagree	Agree	Agree	No	No	No	No	No	No	No	No	Never	Never	NA	NA	Left
1	2	3	4	5	Value moderately	Highly value	Highly value	Value moderately	Value moderately	Value moderately	Western medicine	Yes	No	Western medicine	B	1	1	1	0-20%	NA	NA	FALSE	TRUE	FALSE	TRUE	TRUE	TRUE	FALSE	FALSE	Disagree	Agree	Disagree	Strongly Agree	Strongly Disagree	Disagree	Disagree	No	No	No	No	No	No	No	No	Never	Never	NA	NA	Left
1	3	2	5	4	Value moderately	Highly value	Value moderately	Value a little	Highly value	Highly value	A combination of western and traditional medicine	Yes	Yes	Western medicine	B	1	3	3	0-20%	1	NA	FALSE	FALSE	FALSE	FALSE	FALSE	TRUE	FALSE	FALSE	Disagree	Neither agree nor disagree	Strongly Disagree	Strongly Agree	Disagree	Strongly Agree	Disagree	No	No	No	No	No	No	No	No	Never	Never	NA	NA	Left
1	5	3	4	2	Value moderately	Highly value	Highly value	Highly value	Highly value	Highly value	Western medicine	Yes	Yes	Western medicine	B	2	3	3	0-20%	NA	NA	FALSE	FALSE	FALSE	FALSE	FALSE	TRUE	FALSE	TRUE	Strongly Agree	Agree	Strongly Disagree	Agree	Strongly Agree	Strongly Agree	Disagree	No	No	No	Yes	No	No	No	Yes	Between 1-5 years ago	1-10 times	Relative	village	Left
2	4	1	3	5	Value moderately	Value moderately	Highly value	Don’t value at all	Value a little	Don’t value at all	Western medicine	Yes	No	Western medicine	B	1	1	1	0-20%	NA	NA	FALSE	FALSE	FALSE	DK	FALSE	DK	TRUE	FALSE	Agree	Strongly Agree	Strongly Disagree	Agree	Disagree	Agree	Agree	No	No	No	No	No	No	No	No	Never	Never	NA	NA	Left
2	4	1	3	5	Value a little	Highly value	Value moderately	Highly value	Highly value	Highly value	Western medicine	No	Yes	Western medicine	B	2	3	2	0-20%	NA	NA	FALSE	FALSE	DK	DK	DK	FALSE	FALSE	FALSE	Agree	Agree	Strongly Disagree	Strongly Agree	Strongly Disagree	Agree	Agree	No	No	No	No	No	No	No	No	Never	Never	NA	NA	Left
1	2	3	4	5	Value moderately	Value a little	Highly value	Value moderately	Value moderately	Highly value	A combination of western and traditional medicine	Yes	No	Western medicine	B	1	0	0	0-20%	NA	NA	FALSE	FALSE	FALSE	FALSE	FALSE	TRUE	TRUE	TRUE	Agree	Strongly Agree	Disagree	Agree	Disagree	Disagree	Agree	No	No	No	No	No	No	No	No	Never	Never	NA	NA	Left
1	2	4	3	5	Value moderately	Value moderately	Highly value	Highly value	Highly value	Value moderately	A combination of western and traditional medicine	Yes	No	Western medicine	B	3	2	2	0-20%	NA	NA	TRUE	TRUE	FALSE	TRUE	FALSE	TRUE	DK	DK	Strongly Agree	Strongly Agree	Strongly Disagree	Disagree	Strongly Disagree	Strongly Agree	Strongly Disagree	No	No	No	No	No	No	No	No	Never	Never	NA	NA	Left
1	5	2	4	3	Value moderately	Highly value	Highly value	Highly value	Highly value	Highly value	Western medicine	Yes	Yes	Western medicine	B	1	2	2	0-20%	NA	NA	FALSE	FALSE	FALSE	FALSE	FALSE	FALSE	FALSE	FALSE	Strongly Agree	Strongly Agree	Strongly Disagree	Strongly Agree	Agree	Strongly Agree	Agree	No	No	No	No	No	No	No	No	Never	Never	NA	NA	Left
1	3	4	5	2	Value moderately	Highly value	Highly value	DK	Value moderately	Highly value	Western medicine	Yes	Yes	used both the same	A	2	4	3	0-20%	NA	NA	FALSE	FALSE	DK	TRUE	TRUE	TRUE	TRUE	TRUE	Strongly Agree	Agree	Strongly Disagree	Agree	Strongly Disagree	Strongly Agree	Agree	No	No	No	No	No	No	No	No	Never	Never	NA	NA	Left
1		4	5	2	Value moderately	Highly value	Value moderately	Value moderately	Value moderately	Value moderately	A combination of western and traditional medicine	Yes	Yes	Western medicine	A	2	1	1	0-20%	NA	NA	DK	FALSE	DK	TRUE	FALSE	DK	DK	FALSE	DK	DK	DK	Agree	Disagree	Strongly Agree	Disagree	No	No	No	No	No	No	No	No	Never	Never	NA	NA	Right
1	4	2	5	3	Highly value	Highly value	Highly value	Highly value	Highly value	Highly value	Western medicine	Yes	Yes	Western medicine	B	1	1	1	0-20%	NA	NA	DK	FALSE	FALSE	DK	FALSE	DK	DK	DK	Agree	Agree	Disagree	DK	DK	Agree	DK	No	No	No	No	No	No	No	No	Never	Never	NA	NA	Left
1	2	3	5	4	Value a little	Highly value	Value moderately	Highly value	Highly value	Highly value	Western medicine	Yes	No	Western medicine	A	2	2	1	0-20%	NA	NA	FALSE	FALSE	FALSE	FALSE	FALSE	FALSE	FALSE	FALSE	Agree	Agree	Strongly Disagree	Strongly Agree	Strongly Disagree	Strongly Agree	Strongly Disagree	No	No	No	No	No	No	No	No	Never	Never	NA	NA	Left
1	2	3	4	5	Value a little	Value moderately	Value moderately	Highly value	Value a little	Value moderately	Western medicine	Yes	Yes	Western medicine	A	2	2	2	0-20%	NA	NA	FALSE	FALSE	FALSE	DK	FALSE	TRUE	DK	FALSE	Disagree	DK	Disagree	Agree	Strongly Disagree	Disagree	DK	No	No	No	No	No	No	No	No	Never	Never	NA	NA	Left
1	2	4	3	5	Value moderately	Highly value	Highly value	Value moderately	Value moderately	Value moderately	A combination of western and traditional medicine	Yes	Yes	Western medicine	A	2	3	3	0-20%	NA	NA	FALSE	FALSE	TRUE	TRUE	TRUE	TRUE	DK	TRUE	Strongly Agree	Strongly Agree	Disagree	Agree	Strongly Disagree	Strongly Agree	Strongly Agree	No	No	No	No	No	No	No	No	Never	Never	NA	NA	Left
1	3	5	4	2	Value moderately	Highly value	Highly value	Value moderately	Highly value	Highly value	A combination of western and traditional medicine	Yes	Yes	Western medicine	A	2	1	2	0-20%	NA	NA	DK	FALSE	DK	TRUE	DK	DK	DK	DK	Agree	DK	Strongly Disagree	DK	DK	Agree	Agree	No	No	No	No	No	No	No	No	Never	Never	NA	NA	Left
1	5	2	3	4	Highly value	Value moderately	Value a little	Value moderately	Value a little	Highly value	A combination of western and traditional medicine	Yes	Yes	Western medicine	A	2	3	3	0-20%	NA	NA	FALSE	FALSE	FALSE	FALSE	FALSE	TRUE	TRUE	FALSE	Strongly Agree	Strongly Agree	Strongly Disagree	Agree	Disagree	Strongly Agree	Strongly Disagree	No	No	No	No	No	No	No	No	Never	Never	NA	NA	Left
1	5	3	2	4	Highly value	Value moderately	Value moderately	Highly value	Value moderately	Highly value	A combination of western and traditional medicine	Yes	No	Western medicine	B	1	2	2	0-20%	NA	NA	FALSE	FALSE	DK	DK	DK	TRUE	TRUE	FALSE	Agree	Strongly Agree	Strongly Disagree	Strongly Agree	Strongly Agree	Strongly Agree	DK	No	No	No	No	No	No	No	No	Never	Never	NA	NA	Left
1	3	5	4	2	Value moderately	Value moderately	Highly value	Highly value	Highly value	Value moderately	Western medicine	Yes	Yes	Western medicine	B	2	1	2	ND	NA	NA	FALSE	FALSE	FALSE	DK	DK	TRUE	TRUE	TRUE	Agree	Agree	Disagree	DK	Agree	Agree	Disagree	No	No	No	No	No	No	No	No	Never	Never	NA	NA	Left
1	4	5	2	3	Value a little	Value moderately	Highly value	Value a little	Don’t value at all	Value a little	Western medicine	Yes	No	Western medicine	B	1	1	1	0-20%	0	0	FALSE	FALSE	FALSE	DK	DK	TRUE	TRUE	FALSE	Agree	Agree	Strongly Disagree	Agree	DK	Agree	DK	No	No	No	No	No	No	No	No	Never	Never	NA	NA	Left
1	3	4	5	2	Value a little	Highly value	Highly value	DK	DK	Highly value	Western medicine	Yes	No	Western medicine	A	2	2	1	0-20%	DK	NA	FALSE	FALSE	DK	FALSE	FALSE	TRUE	DK	DK	DK	Agree	Strongly Disagree	Agree	Disagree	Agree	Agree	No	No	No	No	No	No	No	Yes	More than 10 years ago	1-10 times	Relative	village	Left
1	5	4	2	3	Value moderately	Highly value	Value moderately	Value moderately	Highly value	DK	Western medicine	Yes	No	Western medicine	A	2	2	2	0-20%	0	0	FALSE	FALSE	TRUE	FALSE	FALSE	TRUE	TRUE	TRUE	Agree	Agree	Strongly Disagree	Agree	Disagree	Disagree	Agree	No	No	No	No	No	No	No	No	Never	Never	NA	NA	Left
1	5	4	3	2	Highly value	Highly value	Highly value	Value moderately	Value moderately	Value a little	Western medicine	Yes	Yes	Traditional medicine	A	2	2	1	0-20%	0	NA	FALSE	FALSE	FALSE	FALSE	DK	DK	DK	FALSE	Agree	Agree	Agree	Agree	DK	Strongly Agree	Neither agree nor disagree	No	No	No	No	No	No	No	No	Never	Never	NA	NA	Left
1	3	4	2	5	Value moderately	Value moderately	Highly value	Value moderately	Value moderately	Value moderately	Western medicine	Yes	Yes	Western medicine	B	1	2	1	0-20%	0	NA	FALSE	FALSE	FALSE	FALSE	FALSE	DK	DK	FALSE	Agree	Agree	Disagree	Strongly Agree	DK	Strongly Agree	DK	No	No	No	No	No	No	No	No	Never	Never	NA	NA	Left
1	4	5	3	2	Value moderately	Highly value	Highly value	Value moderately	Value moderately	Highly value	Western medicine	Yes	Yes	Western medicine	B	1	1	1	0-20%	DK	NA	FALSE	FALSE	FALSE	FALSE	FALSE	TRUE	TRUE	FALSE	Disagree	Agree	Strongly Disagree	DK	Agree	Strongly Agree	DK	No	No	No	No	No	No	No	No	Never	Never	NA	NA	Left
1	4	5	2	3	Value a little	Highly value	Value moderately	Don’t value at all	Don’t value at all	DK	Western medicine	Yes	No	Western medicine	A	2	3	1	0-20%	0	0	FALSE	FALSE	FALSE	FALSE	FALSE	DK	FALSE	FALSE	Agree	Agree	Strongly Disagree	Agree	Disagree	Agree	DK	No	No	No	No	No	No	No	No	Never	Never	NA	NA	Left
2	4	5	3	1	Value moderately	Highly value	Highly value	Value moderately	Highly value	Value moderately	Western medicine	Yes	No	Western medicine	A	2	1	1	0-20%	NA	NA	FALSE	FALSE	FALSE	FALSE	TRUE	TRUE	DK	FALSE	Disagree	Strongly Agree	Strongly Disagree	Agree	Agree	Agree	Neither agree nor disagree	No	No	No	No	No	No	No	No	Never	Never	NA	NA	Left
1	2	5	3	4	Highly value	Value moderately	Highly value	Value moderately	Value moderately	Value moderately	Traditional medicine	Yes	Yes	Traditional medicine	B	1	1	1	0-20%	DK	DK	FALSE	FALSE	TRUE	TRUE	TRUE	TRUE	DK	TRUE	Agree	Agree	Strongly Disagree	Agree	Disagree	DK	Agree	No	No	No	No	No	No	No	No	Never	Never	NA	NA	Left
1	5	4	3	2	Value moderately	Value moderately	Highly value	Value moderately	Value moderately	Value moderately	Western medicine	Yes	No	Western medicine	B	1	3	2	0-20%	DK	DK	FALSE	FALSE	DK	TRUE	FALSE	FALSE	FALSE	FALSE	Disagree	Agree	Strongly Disagree	DK	Disagree	Disagree	Disagree	No	No	No	No	No	No	No	No	Never	Never	NA	NA	Left
1	4	3	2	5	Value moderately	Highly value	Value moderately	Value moderately	Highly value	Highly value	Western medicine	No	No	NA	A	2	3	2	0-20%	DK	NA	TRUE	FALSE	FALSE	FALSE	FALSE	FALSE	TRUE	FALSE	Strongly Agree	Strongly Agree	Disagree	Agree	Disagree	Strongly Agree	Disagree	No	No	No	No	No	Yes	No	No	Between 1-5 years ago	1-10 times	Acquaintance	In forest	Left
1	4	3	2	5	Don’t value at all	Highly value	Highly value	Highly value	Value a little	Highly value	Western medicine	Yes	No	Western medicine	A	3	4	2	0-20%	0	0	FALSE	FALSE	FALSE	FALSE	DK	TRUE	DK	FALSE	DK	Disagree	Disagree	Strongly Agree	DK	Strongly Agree	DK	No	No	No	No	No	No	No	No	Never	Never	NA	NA	Right
1	2	3	4	5	Value moderately	Highly value	Highly value	Value moderately	Value moderately	Highly value	A combination of western and traditional medicine	No	No	NA	B	1	2	0	0-20%	0	0	FALSE	FALSE	FALSE	FALSE	DK	TRUE	TRUE	FALSE	Strongly Agree	Strongly Agree	Strongly Disagree	Disagree	Disagree	Strongly Agree	Disagree	No	No	No	No	No	No	No	No	Never	Never	NA	NA	Left
1	5	2	3	4	Value a little	Highly value	Value moderately	Value a little	Value moderately	Value moderately	Western medicine	Yes	Yes	Western medicine	A	2	1	2	0-20%	0	0	FALSE	FALSE	DK	DK	DK	TRUE	TRUE	FALSE	DK	Strongly Agree	Strongly Disagree	Strongly Agree	DK	Strongly Agree	DK	No	No	No	No	No	No	No	No	Never	Never	NA	NA	Left
1	5	3	2	4	Value moderately	Highly value	Highly value	Highly value	Highly value	Highly value	Western medicine	Yes	No	Western medicine	B	2	2	2	0-20%	0	0	FALSE	FALSE	DK	DK	FALSE	TRUE	DK	FALSE	Disagree	Agree	Strongly Disagree	Strongly Agree	DK	Strongly Agree	DK	No	No	No	No	No	No	No	No	Never	Never	NA	NA	Right
1	3	4	2	5	Value moderately	Highly value	Highly value	Don’t value at all	Highly value	Highly value	Western medicine	Yes	No	Western medicine	A	2	2	1	0-20%	0	0	FALSE	FALSE	FALSE	FALSE	FALSE	TRUE	TRUE	FALSE	Strongly Agree	Strongly Agree	Strongly Disagree	Strongly Agree	Strongly Disagree	Strongly Agree	Agree	No	No	No	No	No	No	No	No	Never	Never	NA	NA	Left
1	2	3	5	4	Value moderately	Highly value	Highly value	Highly value	Highly value	Highly value	Western medicine	Yes	No	Western medicine	A	2	1	0	0-20%	0	0	DK	FALSE	FALSE	FALSE	FALSE	TRUE	TRUE	FALSE	Strongly Disagree	DK	Strongly Disagree	DK	DK	Strongly Agree	Disagree	No	No	No	No	No	No	No	No	Never	Never	NA	NA	Left
1	5	3	2	4	Value moderately	Highly value	Value moderately	Value moderately	Highly value	Highly value	Western medicine	Yes	Yes	Western medicine	B	1	2	1	0-20%	0	NA	FALSE	FALSE	FALSE	FALSE	FALSE	TRUE	FALSE	TRUE	Agree	Disagree	Strongly Disagree	Strongly Agree	Agree	Strongly Agree	Agree	No	No	No	No	No	No	No	No	Between 6-10 years ago	1-10 times	Seller	Kampong Cham	Left
1	5	4	2	3	Value moderately	Value moderately	Value moderately	Value moderately	Value moderately	Value moderately	Traditional medicine	Yes	Yes	Traditional medicine	A	2	2	2	0-20%	0	0	FALSE	FALSE	FALSE	FALSE	FALSE	DK	DK	FALSE	Agree	Agree	Disagree	DK	DK	Strongly Agree	DK	No	No	No	No	No	No	No	No	Never	Never	NA	NA	Left
1	4	5	2	3	Value moderately	Value moderately	Highly value	Highly value	Highly value	Highly value	Western medicine	No	Yes	Traditional medicine	A	2	1	1	0-20%	DK	NA	TRUE	FALSE	TRUE	FALSE	FALSE	TRUE	TRUE	FALSE	Agree	Agree	Strongly Disagree	Agree	Disagree	Agree	Disagree	No	No	No	No	No	No	No	No	Never	Never	NA	NA	Right
1	2	3	4	5	Value a little	Highly value	Value moderately	Value moderately	Value moderately	Value a little	Western medicine	Yes	No	Western medicine	B	1	1	2	0-20%	DK	DK	FALSE	FALSE	FALSE	FALSE	FALSE	FALSE	FALSE	FALSE	Agree	Agree	Disagree	Strongly Agree	DK	Strongly Agree	Agree	No	No	No	No	No	No	No	No	Never	Never	NA	NA	Left
1	2	3	5	4	Value a little	Value moderately	Highly value	Value moderately	Value moderately	Highly value	Western medicine	Yes	No	Western medicine	A	2	3	1	0-20%	0	NA	DK	DK	DK	DK	FALSE	FALSE	DK	FALSE	Disagree	DK	DK	Agree	DK	Agree	Disagree	No	No	No	No	No	No	No	No	Never	Never	NA	NA	ND
1	3	4	5	2	Value moderately	Value moderately	Highly value	Value a little	Highly value	Value moderately	Western medicine	Yes	No	Western medicine	A	2	2	2	0-20%	DK	NA	FALSE	FALSE	FALSE	FALSE	FALSE	FALSE	FALSE	FALSE	Agree	Strongly Agree	Strongly Disagree	Agree	Agree	Strongly Agree	Agree	No	No	No	No	No	No	No	No	Never	Never	NA	NA	Right
1	3	5	4	2	Value moderately	Value moderately	Highly value	ND	Highly value	Highly value	DK	Yes	No	Western medicine	B	2	1	1	0-20%	0	NA	FALSE	FALSE	FALSE	TRUE	DK	TRUE	FALSE	DK	Agree	Agree	Strongly Disagree	Agree	Disagree	Agree	Agree	No	No	No	No	No	No	No	No	Never	Never	NA	NA	Left
1	3	4	5	2	Highly value	Value moderately	Highly value	Highly value	Highly value	Highly value	A combination of western and traditional medicine	Yes	Yes	Western medicine	B	1	2	2	0-20%	0	NA	FALSE	FALSE	FALSE	TRUE	FALSE	TRUE	DK	FALSE	DK	Strongly Agree	Strongly Disagree	Strongly Agree	Strongly Disagree	Strongly Agree	Strongly Disagree	No	No	No	No	No	No	No	No	Never	Never	NA	NA	Left
1	2	ND	ND	ND	Value moderately	Highly value	Highly value	Value moderately	DK	Value moderately	Western medicine	Yes	No	Western medicine	B	2	2	2	0-20%	0	NA	FALSE	FALSE	DK	DK	DK	TRUE	FALSE	FALSE	Strongly Agree	Strongly Agree	Strongly Disagree	Agree	Agree	Strongly Agree	Strongly Agree	No	No	No	No	No	No	No	No	Never	Never	NA	NA	Left
1	4	3	5	2	Highly value	Value moderately	Highly value	Highly value	Highly value	Value moderately	DK	Yes	Yes	Traditional medicine	B	3	3	3	0-20%	0	NA	FALSE	FALSE	DK	DK	FALSE	DK	DK	FALSE	DK	Agree	Agree	Strongly Agree	Strongly Disagree	Strongly Agree	Agree	No	No	No	No	No	No	No	No	Never	Never	NA	NA	Left
1	2	3	5	4	Value moderately	Highly value	Highly value	Value moderately	Value moderately	Value a little	Western medicine	Yes	No	Western medicine	A	3	4	2	0-20%	0	NA	FALSE	FALSE	FALSE	TRUE	DK	FALSE	TRUE	FALSE	Agree	Agree	Disagree	Strongly Agree	Disagree	Agree	Agree	No	No	No	No	No	No	No	No	Never	Never	NA	NA	Left
1	2	3	4	5	Value a little	Value moderately	Value moderately	Highly value	Highly value	Highly value	Western medicine	Yes	No	Western medicine	B	1	1	2	0-20%	0	NA	FALSE	FALSE	DK	DK	DK	FALSE	FALSE	FALSE	Strongly Disagree	Strongly Agree	Strongly Disagree	Disagree	Agree	Strongly Agree	Agree	No	No	No	No	No	No	No	No	Never	Never	NA	NA	Left
1	2	4	5	3	Value moderately	Value moderately	Highly value	Value moderately	Value moderately	Value moderately	Western medicine	No	No	NA	A	2	2	1	0-20%	DK	NA	DK	FALSE	DK	TRUE	TRUE	TRUE	FALSE	FALSE	Disagree	Agree	Strongly Disagree	Agree	Agree	Agree	Disagree	No	No	No	No	No	No	No	No	Never	Never	NA	NA	Left
1	2	3	4	5	Value moderately	Value moderately	Value a little	Value moderately	Value a little	Value moderately	Western medicine	Yes	No	Western medicine	A	2	0	2	0-20%	DK	NA	FALSE	FALSE	DK	FALSE	DK	DK	DK	FALSE	DK	Agree	Strongly Disagree	DK	DK	Strongly Agree	DK	No	No	No	No	No	No	No	No	Never	Never	NA	NA	Left
1	2	5	3	4	Highly value	Highly value	Highly value	Value moderately	Value moderately	Value moderately	Western medicine	No	No	NA	B	2	1	2	0-20%	DK	NA	FALSE	FALSE	FALSE	FALSE	FALSE	TRUE	FALSE	FALSE	Agree	Strongly Agree	Strongly Disagree	Agree	Agree	Strongly Agree	Agree	No	No	No	No	No	No	No	No	Never	Never	NA	NA	Left
1	3	2	4	5	DK	Value moderately	Value moderately	DK	DK	Value moderately	Western medicine	Yes	No	ND	B	1	2	1	0-20%	DK	NA	FALSE	FALSE	DK	TRUE	DK	TRUE	DK	DK	Agree	DK	DK	DK	Agree	DK	DK	No	No	No	No	No	No	No	No	Never	Never	NA	NA	ND
1	5	2	4	3	Value a little	Highly value	Value moderately	Value moderately	Value moderately	Highly value	Western medicine	Yes	Yes	Western medicine	B	1	2	2	0-20%	0	NA	FALSE	FALSE	DK	TRUE	FALSE	DK	FALSE	FALSE	Agree	Agree	Disagree	Agree	Disagree	Agree	Agree	No	No	No	No	No	No	No	No	Never	Never	NA	NA	ND
1	2	3	4	5	Value moderately	Highly value	Value moderately	Value a little	Highly value	Value a little	Western medicine	Yes	No	Western medicine	A	3	1	1	0-20%	0	NA	FALSE	FALSE	FALSE	DK	FALSE	FALSE	FALSE	FALSE	DK	DK	Strongly Disagree	Agree	Disagree	Agree	DK	No	No	No	No	No	No	No	No	Never	Never	NA	NA	ND
1	2	3	4	5	Value moderately	Value moderately	Highly value	Value moderately	Value moderately	Value moderately	Western medicine	Yes	Yes	Western medicine	B	1	1	1	0-20%	0	NA	FALSE	FALSE	FALSE	TRUE	DK	TRUE	DK	FALSE	DK	Agree	Disagree	Agree	DK	Agree	DK	No	No	No	No	No	No	No	No	Never	Never	NA	NA	Left
1	5	4	3	2	Value moderately	Value moderately	Highly value	Highly value	Highly value	Highly value	Western medicine	No	No	NA	B	4	2	3	0-20%	0	NA	TRUE	FALSE	FALSE	TRUE	FALSE	FALSE	FALSE	FALSE	Strongly Agree	Agree	Strongly Disagree	Strongly Agree	Agree	Strongly Agree	Strongly Agree	No	No	No	No	No	No	No	No	Never	Never	NA	NA	ND
1	3	4	2	5	Value moderately	Value moderately	Value moderately	Highly value	Highly value	Highly value	Western medicine	Yes	No	Western medicine	A	2	4	2	0-20%	DK	NA	FALSE	FALSE	TRUE	TRUE	FALSE	TRUE	TRUE	TRUE	Strongly Agree	Agree	Strongly Disagree	Agree	Agree	Agree	Agree	No	No	No	No	No	No	Yes	No	Between 6-10 years ago	1-10 times	Relative	village	Left
1	2	4	5	3	Value a little	Highly value	Value moderately	Value moderately	Value moderately	Value moderately	Western medicine	Yes	No	Western medicine	A	3	3	1	0-20%	DK	NA	DK	FALSE	DK	FALSE	FALSE	TRUE	TRUE	TRUE	DK	DK	Strongly Disagree	Agree	Disagree	Agree	Agree	No	No	No	No	No	No	No	No	Never	Never	NA	NA	Right
1	2	5	3	4	Value moderately	Value moderately	Value moderately	Value moderately	Value moderately		A combination of western and traditional medicine	Yes	No	Western medicine	A	2	0	2	0-20%	0	NA	DK	FALSE	FALSE	DK	FALSE	DK	DK	FALSE	DK	Agree	Strongly Disagree	Agree	Disagree	Agree	DK	No	No	No	No	No	No	No	No	Never	Never	NA	NA	Left
1	5	3	2	4	Value moderately	Value moderately	Highly value	Highly value	Highly value	Highly value	A combination of western and traditional medicine	Yes	Yes	Western medicine	A	2	0	1	0-20%	0	NA	FALSE	FALSE	DK	DK	FALSE	FALSE	FALSE	FALSE	Disagree	Disagree	Disagree	Agree	ND	Agree	Disagree	No	No	No	No	No	No	No	No	Never	Never	NA	NA	Right
1	2	3	5	4	Value moderately	Value moderately	Highly value	Highly value	Highly value	Highly value	Western medicine	Yes	No	Western medicine	B	1	0	2	0-20%	0	NA	DK	FALSE	FALSE	DK	FALSE	FALSE	FALSE	FALSE	DK	Agree	Disagree	Agree	Strongly Disagree	Strongly Agree	DK	No	No	No	No	No	No	No	No	Never	Never	NA	NA	Right
1	2	3	5	4	Value moderately	Highly value	Value moderately	Value moderately	Value moderately	Value moderately	Western medicine	Yes	No	Western medicine	A	1	2	2	0-20%	0	NA	FALSE	FALSE	FALSE	FALSE	FALSE	TRUE	DK	FALSE	Agree	Strongly Agree	Strongly Disagree	Agree	DK	Strongly Agree	Agree	No	No	No	No	No	No	No	No	Never	Never	NA	NA	Left
1	2	3	4	5	Value moderately	Highly value	Highly value	Highly value	Highly value	Highly value	Western medicine	Yes	No	Western medicine	A	2	2	1	0-20%	DK	NA	FALSE	FALSE	DK	DK	FALSE	FALSE	FALSE	FALSE	Disagree	Agree	Disagree	Agree	Disagree	Strongly Agree	Agree	No	No	No	No	No	No	No	No	Never	Never	NA	NA	ND
1	5	4	3	2	Highly value	Value moderately	Highly value	Value moderately	Value moderately	Highly value	Western medicine	Yes	No	Western medicine	A	2	0	0	0-20%	NA	NA	FALSE	FALSE	DK	TRUE	FALSE	TRUE	FALSE	FALSE	Strongly Agree	Strongly Agree	Strongly Disagree	Disagree	Strongly Disagree	Strongly Agree	Disagree	No	No	No	No	No	No	No	No	Never	Never	NA	NA	Left
1	3	4	5	2	Value moderately	Value moderately	Value moderately	Value a little	Value moderately	Value a little	Western medicine	Yes	Yes	Western medicine	B	1	2	3	0-20%	NA	NA	FALSE	FALSE	FALSE	FALSE	FALSE	TRUE	TRUE	TRUE	Neither agree nor disagree	Disagree	Neither agree nor disagree	Agree	Disagree	Strongly Agree	Agree	No	No	No	No	No	No	No	No	Never	Never	NA	NA	Left
1	3	4	5	2	Value moderately	Highly value	Highly value	Highly value	Highly value	Highly value	Western medicine	No	Yes	Traditional medicine	B	1	0	0	0-20%	NA	NA	FALSE	FALSE	FALSE	FALSE	FALSE	FALSE	FALSE	FALSE	Strongly Disagree	DK	Strongly Disagree	Strongly Agree	Strongly Disagree	Strongly Agree	Strongly Disagree	No	No	No	No	No	No	No	No	Never	Never	NA	NA	Left
1	2	4	3	5	Highly value	Highly value	Highly value	Highly value	Value moderately	Highly value	Western medicine	Yes	Yes	Traditional medicine	A	2	4	4	41-60%	5	4	TRUE	FALSE	FALSE	TRUE	FALSE	TRUE	TRUE	TRUE	Agree	Strongly Agree	Disagree	Agree	Disagree	Strongly Agree	Disagree	No	Yes	Yes	Yes	No	No	Yes	No	Between 1-5 years ago	More than 30 times	Acquaintance	village	Left
1	2	3	5	4	Value moderately	Value moderately	Value moderately	DK	Value moderately	Value moderately	A combination of western and traditional medicine	Yes	Yes	Western medicine	A	2	1	1	0-20%	NA	NA	DK	FALSE	FALSE	FALSE	DK	FALSE	FALSE	FALSE	Disagree	Agree	Disagree	Neither agree nor disagree	Disagree	Disagree	Disagree	No	No	No	No	No	No	No	No	Never	Never	NA	NA	Left
1	5	4	2	3	Value moderately	Highly value	Highly value	Value moderately	Highly value	Value moderately	Western medicine	Yes	Yes	Western medicine	B	3	2	1	41-60%	10	NA	FALSE	FALSE	FALSE	TRUE	FALSE	TRUE	TRUE	TRUE	Strongly Agree	Strongly Agree	Disagree	Disagree	Agree	Strongly Agree	Disagree	Yes	No	No	No	Yes	No	Yes	Yes	Between 1-5 years ago	11-20 times	Buy myself	village	Left
1	5	2	3	4	Value a little	Highly value	Value a little	Value moderately	Highly value	Value moderately	Western medicine	Yes	No	Western medicine	A	2	3	2	0-20%	1	4	FALSE	FALSE	FALSE	FALSE	FALSE	DK	DK	FALSE	Strongly Disagree	Neither agree nor disagree	Strongly Disagree	Strongly Agree	Strongly Disagree	Strongly Agree	Strongly Disagree	No	No	No	No	No	No	No	No	Never	Never	NA	NA	Right
1	3	2	4	5	Value a little	Highly value	Highly value	Highly value	Highly value	Value moderately	Western medicine	Yes	No	Western medicine	A	2	3	0	0-20%	2	4	FALSE	FALSE	DK	TRUE	TRUE	TRUE	FALSE	TRUE	Agree	Agree	Disagree	Agree	Agree	Agree	Disagree	No	No	Yes	Yes	Yes	No	No	Yes	Between 6-10 years ago	1-10 times	Relative	village	Left
1	5	4	3	2	Value moderately	Highly value	Highly value	Highly value	Highly value	Highly value	Western medicine	Yes	No	Western medicine	B	1	2	3	0-20%	NA	NA	FALSE	FALSE	DK	FALSE	FALSE	TRUE	TRUE	FALSE	Agree	Strongly Agree	Strongly Disagree	Strongly Agree	Strongly Agree	Strongly Agree	Strongly Disagree	No	No	No	No	No	No	No	No	Never	Never	NA	NA	Left
1	2	5	3	4	Value moderately	Highly value	Highly value	Value a little	Highly value	Highly value	A combination of western and traditional medicine	Yes	Yes	Western medicine	B	1	2	3	0-20%	1	NA	FALSE	FALSE	FALSE	FALSE	FALSE	FALSE	FALSE	FALSE	Disagree	Strongly Agree	Strongly Disagree	Strongly Agree	Disagree	Strongly Agree	Disagree	No	No	No	No	No	No	No	No	Never	Never	NA	NA	Left
1	3	4	2	5	Value moderately	Value moderately	Value moderately	Value moderately	Value moderately	Highly value	Western medicine	Yes	Yes	Western medicine	A	2	4	3	0-20%	NA	NA	FALSE	FALSE	FALSE	FALSE	FALSE	FALSE	FALSE	FALSE	Agree	Agree	Strongly Disagree	Disagree	Disagree	Strongly Agree	Disagree	No	No	No	No	No	No	No	No	Never	Never	NA	NA	Right
1	2	5	4	3	Value moderately	Highly value	Highly value	Value moderately	Value a little	Highly value	A combination of western and traditional medicine	Yes	Yes	Traditional medicine	B	1	1	2	0-20%	NA	NA	DK	FALSE	FALSE	DK	FALSE	DK	FALSE	FALSE	Disagree	DK	DK	Disagree	Disagree	DK	DK	No	No	No	No	No	No	No	No	Never	Never	NA	NA	Left
1	3	2	4	5	Value moderately	Highly value	Highly value	Highly value	Highly value	Highly value	A combination of western and traditional medicine	Yes	No	Western medicine	B	1	0	1	0-20%	NA	NA	DK	FALSE	FALSE	DK	DK	DK	DK	DK	Agree	Agree	Strongly Disagree	DK	DK	DK	Agree	No	No	No	No	No	No	No	No	Never	Never	NA	NA	Left
1	5	2	3	4	Value moderately	Highly value	Value moderately	Highly value	Value a little	Highly value	Western medicine	Yes	Yes	Western medicine	B	1	1	1	0-20%	NA	NA	FALSE	FALSE	FALSE	TRUE	FALSE	FALSE	TRUE	FALSE	Agree	Agree	Strongly Disagree	Disagree	Disagree	Strongly Disagree	DK	No	No	No	No	No	No	No	No	Never	Never	NA	NA	Right
1	3	2	4	5	Value moderately	Highly value	Highly value	Highly value	Highly value	Value moderately	Western medicine	Yes	No	Western medicine	A	2	1	1	0-20%	NA	NA	FALSE	FALSE	FALSE	TRUE	FALSE	DK	FALSE	DK	DK	Agree	DK	Strongly Agree	Strongly Disagree	Strongly Agree	Disagree	No	No	No	No	No	No	No	No	Never	Never	NA	NA	Left
1	5	4	2	3	Value moderately	Highly value	Highly value	Highly value	Value moderately	Highly value	Western medicine	Yes	Yes	Western medicine	B	1	1	1	0-20%	NA	NA	FALSE	FALSE	FALSE	FALSE	FALSE	TRUE	TRUE	TRUE	Agree	Strongly Agree	Strongly Disagree	Strongly Agree	Agree	Strongly Agree	Disagree	No	No	No	No	No	No	No	No	Never	Never	NA	NA	Left
1	3	5	2	4	Value moderately	Value moderately	Value moderately	Value moderately	Value moderately	DK	Traditional medicine	Yes	Yes	Traditional medicine	B	1	1	2	0-20%	NA	NA	DK	FALSE	FALSE	DK	DK	DK	DK	DK	DK	Agree	DK	Agree	DK	Agree	DK	No	No	No	No	No	No	No	No	Never	Never	NA	NA	ND
1	4	3	2	5	Highly value	Highly value	Highly value	Value a little	Highly value	Highly value	A combination of western and traditional medicine	Yes	Yes	Western medicine	A	2	3	3	0-20%	NA	NA	FALSE	FALSE	FALSE	FALSE	FALSE	TRUE	TRUE	FALSE	Strongly Agree	Strongly Agree	Strongly Disagree	Strongly Agree	Agree	Strongly Agree	Disagree	No	No	No	No	No	No	No	No	Never	Never	NA	NA	Left
1	4	5	3	2	Value a little	Value moderately	Value moderately	Value moderately	Value moderately	Highly value	Western medicine	Yes	Yes	Traditional medicine	B	1	1	1	0-20%	3	0	FALSE	FALSE	FALSE	DK	FALSE	TRUE	FALSE	FALSE	Agree	Agree	Strongly Disagree	Disagree	Disagree	Agree	DK	No	No	No	No	No	No	No	No	Never	Never	NA	NA	Left
1	3	5	2	4	Value moderately	Value moderately	Value moderately	Don’t value at all	Don’t value at all	Value moderately	Western medicine	Yes	Yes	Traditional medicine	B	1	0	1	0-20%	DK	DK	FALSE	FALSE	FALSE	TRUE	FALSE	FALSE	FALSE	FALSE	Strongly Agree	Agree	Strongly Disagree	Agree	Disagree	Strongly Agree	Agree	No	No	No	No	No	No	No	No	Never	Never	NA	NA	Left
1	5	3	2	4	Value moderately	Value moderately	Value moderately	Don’t value at all	Value a little	Value moderately	Western medicine	Yes	Yes	Western medicine	A	2	2	2	0-20%	0	0	FALSE	FALSE	FALSE	TRUE	TRUE	TRUE	TRUE	FALSE	Agree	Agree	Strongly Disagree	Agree	Agree	Strongly Agree	DK	No	No	No	No	No	No	No	No	Never	Never	NA	NA	Left
2	5	4	1	3	Value moderately	Value moderately	Value moderately	Value a little	Value a little	Value a little	Western medicine	Yes	Yes	Western medicine	B	1	2	2	0-20%	DK	DK	FALSE	FALSE	FALSE	FALSE	FALSE	TRUE	TRUE	FALSE	Agree	Agree	Strongly Disagree	Strongly Agree	DK	Strongly Agree	DK	No	No	No	No	No	No	No	No	Never	Never	NA	NA	Left
1	4	3	2	5	Value a little	Highly value	Highly value	Value a little	Don’t value at all	Don’t value at all	Western medicine	Yes	Yes	Western medicine	B	1	2	2	0-20%	0	0	FALSE	FALSE	FALSE	FALSE	DK	TRUE	DK	FALSE	Agree	Agree	Strongly Disagree	Strongly Agree	DK	Strongly Agree	DK	No	No	No	No	No	No	No	No	Never	Never	NA	NA	Left
2	4	5	1	3	Highly value	Value moderately	Highly value	Value moderately	Value moderately	Value moderately	Western medicine	Yes	No	Western medicine	A	2	1	2	0-20%	DK	DK	FALSE	FALSE	FALSE	TRUE	DK	TRUE	FALSE	FALSE	Agree	Strongly Agree	Strongly Disagree	Agree	Disagree	Strongly Agree	Neither agree nor disagree	No	Yes	No	Yes	No	No	No	No	Between 1-5 years ago	1-10 times	Relative	village	Left
1	3	5	2	4	Value a little	Value moderately	Highly value	DK	DK	DK	Western medicine	Yes	Yes	Traditional medicine	A	2	1	0	0-20%	DK	DK	DK	FALSE	FALSE	FALSE	DK	TRUE	DK	FALSE	Agree	Agree	Strongly Disagree	DK	Disagree	Agree	Agree	No	No	No	No	No	No	No	No	Never	Never	NA	NA	Left
2	4	5	1	3	Value moderately	Highly value	Highly value	DK	DK	DK	Western medicine	Yes	No	Western medicine	A	2	1	0	0-20%	DK	NA	DK	FALSE	DK	FALSE	FALSE	TRUE	DK	FALSE	DK	DK	Strongly Disagree	DK	Disagree	Agree	Agree	No	No	No	No	No	No	No	No	Never	Never	NA	NA	Left
1	4	5	2	3	Value a little	Highly value	Value moderately	Don’t value at all	Don’t value at all	DK	Western medicine	Yes	Yes	Western medicine	A	2	4	1	0-20%	0	0	FALSE	FALSE	TRUE	FALSE	FALSE	TRUE	TRUE	FALSE	Agree	Agree	Strongly Disagree	Agree	Disagree	Agree	DK	No	No	No	No	No	No	No	Yes	More than 10 years ago	1-10 times	Relative	village	Left
1	2	4	3	5	Value moderately	Value moderately	Value moderately	Don’t value at all	Don’t value at all	DK	A combination of western and traditional medicine		Yes	both use the same	B	2	0	2	0-20%	DK	DK	FALSE	FALSE	FALSE	DK	FALSE	TRUE	DK	FALSE	Agree	Agree	DK	DK	Disagree	DK	Disagree	No	No	No	No	No	No	No	No	Never	Never	NA	NA	Left
1	5	3	2	4	Highly value	Highly value	Highly value	Value moderately	Value moderately	Value moderately	Western medicine	Yes	Yes	both use the same	B	1	1	1	0-20%	DK	NA	DK	FALSE	FALSE	FALSE	FALSE	TRUE	TRUE	FALSE	DK	Agree	Strongly Disagree	Strongly Agree	Disagree	Strongly Agree	Agree	No	No	No	No	No	No	No	No	Never	Never	NA	NA	Right
1	3	5	2	4	Value moderately	Value moderately	Highly value	Value moderately	Highly value	Highly value	Western medicine	Yes	Yes	Western medicine	A	2	2	2	0-20%	DK	DK	FALSE	FALSE	FALSE	TRUE	TRUE	TRUE	DK	DK	Agree	Strongly Agree	Strongly Disagree	Strongly Agree	DK	Strongly Agree	DK	No	No	No	No	No	No	No	No	Never	Never	NA	NA	Left
1	4	5	3	2	Value a little	Value moderately	Highly value	Value a little	Value moderately	DK	Western medicine	Yes	Yes	both use the same	B	1	2	1	0-20%	0	0	DK	FALSE	TRUE	FALSE	DK	TRUE	DK	FALSE	Agree	Agree	Strongly Disagree	Agree	Disagree	Agree	Agree	No	No	No	No	No	No	No	No	Never	Never	NA	NA	Left
1	5	4	3	2	Value moderately	Value moderately	Highly value	Value moderately	Value moderately	Value moderately	Western medicine	Yes	Yes	Western medicine	B	1	0	1	0-20%	DK	DK	FALSE	FALSE	FALSE	TRUE	DK	TRUE	FALSE	FALSE	Agree	Agree	Strongly Disagree	DK	Agree	DK	DK	No	No	No	No	No	No	No	No	Never	Never	NA	NA	Left
3	4	5	2	1	Highly value	Highly value	Highly value	Highly value	Highly value	Highly value	Western medicine	Yes	Yes	Traditional medicine	A	2	4	3	0-20%	0	0	DK	FALSE	FALSE	FALSE	FALSE	TRUE	TRUE	FALSE	Agree	Agree	Strongly Disagree	DK	Agree	Strongly Agree	DK	No	No	No	No	No	No	No	Yes	More than 10 years ago	1-10 times	Relative	village	Left
1	3	5	2	4	Value moderately	Highly value	Highly value	Value moderately	Value moderately	Highly value	Western medicine	No	No	NA	B	1	1	1	0-20%	DK	DK	FALSE	FALSE	FALSE	FALSE	FALSE	TRUE	FALSE	FALSE	Strongly Disagree	Disagree	Strongly Disagree	Disagree	Disagree	Disagree	Disagree	No	No	No	No	No	No	No	No	Never	Never	NA	NA	Right
1	4	3	2	5	Value moderately	Highly value	Highly value	DK	DK	Value moderately	Western medicine	Yes	Yes	Western medicine	A	2	2	0	0-20%	0	0	DK	FALSE	DK	DK	FALSE	FALSE	FALSE	FALSE	Agree	DK	Strongly Disagree	Agree	Neither agree nor disagree	Agree	DK	No	No	No	No	No	No	No	No	Never	Never	NA	NA	Left
1	2	4	3	5	Value moderately	Value moderately	Value moderately	Don’t value at all	Value moderately	Value moderately	Western medicine	Yes	Yes	Western medicine	A	2	2	2	41-60%	5	DK	FALSE	FALSE	FALSE	DK	FALSE	TRUE	FALSE	TRUE	Agree	Disagree	Strongly Disagree	Agree	Disagree	Agree	Agree	Yes	No	No	Yes	No	Yes	No	Yes	Between 1-5 years ago	1-10 times	Acquaintance	village	Left
1	4	2	3	5	Value moderately	Highly value	Highly value	Don’t value at all	Value a little	Value moderately	Western medicine	Yes	No	Western medicine	A	2	3	2	0-20%	DK	DK	FALSE	FALSE	FALSE	TRUE	FALSE	TRUE	FALSE	TRUE	Agree	Agree	Strongly Disagree	Agree	Disagree	Agree	DK	No	No	No	No	No	No	No	No	Never	Never	NA	NA	Left
1	2	4	3	5	Value a little	Value moderately	Value moderately	Value moderately	Value moderately	Value moderately	Western medicine	Yes	No	Western medicine	B	1	1	1	0-20%	DK	DK	FALSE	FALSE	FALSE	FALSE	FALSE	TRUE	TRUE	TRUE	Agree	Agree	Strongly Disagree	Strongly Agree	Strongly Disagree	Strongly Agree	Agree	No	No	No	No	No	No	No	No	Never	Never	NA	NA	Left
2	3	4	1	5	Value a little	Highly value	Highly value	Highly value	Highly value	Highly value	Western medicine	Yes	Yes	Western medicine	A	2	2	1	0-20%	0	0	DK	FALSE	DK	FALSE	TRUE	DK	TRUE	FALSE	Agree	Agree	Strongly Disagree	Strongly Agree	Disagree	Agree	DK	No	No	No	No	No	No	No	No	Never	Never	NA	NA	Left
1	2	5	3	4	Value moderately	Highly value	Highly value	Value moderately	Highly value	Value moderately	A combination of western and traditional medicine	No	Yes	Traditional medicine	B	1	2	2	21-40%	DK	NA	FALSE	FALSE	DK	DK	FALSE	TRUE	TRUE	TRUE	Agree	Agree	Disagree	DK	Disagree	Agree	DK	No	No	No	No	No	No	No	No	Never	Never	NA	NA	Left
1	4	5	2	3	Value moderately	Highly value	Highly value	Value moderately	Value moderately	Value moderately	Western medicine	Yes	Yes	both use the same	B	1	2	2	0-20%	DK	NA	FALSE	FALSE	DK	TRUE	TRUE	DK	TRUE	FALSE	Agree	Strongly Agree	Strongly Disagree	Agree	Agree	Strongly Agree	Agree	No	No	No	No	No	No	No	No	Never	Never	NA	NA	Left
1	2	5	4	3	Value moderately	Highly value	Value moderately	DK	DK	Highly value	Western medicine	No	Yes	Traditional medicine	A	3	1	1	0-20%	0	0	TRUE	FALSE	FALSE	FALSE	FALSE	FALSE	FALSE	FALSE	Disagree	Agree	Strongly Disagree	Strongly Agree	Disagree	Agree	Agree	No	No	No	No	No	No	No	No	Never	Never	NA	NA	Left
1	4	3	2	5	Value moderately	Value moderately	Highly value	Don’t value at all	Don’t value at all	Value moderately	Western medicine	Yes	Yes	Western medicine	A	2	2	3	0-20%	DK	NA	DK	FALSE	FALSE	FALSE	FALSE	FALSE	FALSE	FALSE	Agree	Strongly Agree	Disagree	DK	Disagree	Agree	DK	No	No	No	No	No	No	No	No	Never	Never	NA	NA	Left
1	2	3	4	5	Highly value	Highly value	Highly value	Value a little	Value a little	Value moderately	A combination of western and traditional medicine	Yes	Yes	Western medicine	B	1	2	2	0-20%	DK	NA	FALSE	FALSE	FALSE	FALSE	FALSE	FALSE	TRUE	FALSE	Agree	Strongly Agree	Strongly Disagree	Agree	Agree	Strongly Agree	Agree	No	No	No	No	No	No	No	No	Never	Never	NA	NA	Left
1	3	4	5	2	Highly value	Value moderately	Highly value	Value a little	Highly value	Value moderately	Western medicine	Yes	Yes	Western medicine	B	1	2	2	0-20%	DK	NA	FALSE	FALSE	FALSE	FALSE	FALSE	FALSE	TRUE	FALSE	Disagree	Agree	Disagree	Disagree	Agree	Strongly Agree	Disagree	No	No	No	No	No	No	No	No	Never	Never	NA	NA	Left
1	3	2	5	4	Value moderately	Value moderately	Highly value	Value moderately	Highly value	Highly value	A combination of western and traditional medicine	Yes	No	Western medicine	A	2	0	1	41-60%	4	NA	DK	FALSE	FALSE	FALSE	FALSE	TRUE	TRUE	FALSE	Strongly Agree	Strongly Agree	Disagree	Disagree	Strongly Disagree	Strongly Agree	DK	No	No	No	No	No	No	No	No	Never	Never	NA	NA	Left
1	4	2	3	5	Value moderately	Value moderately	Value moderately	Value moderately	Value moderately	Value moderately	Western medicine	Yes	Yes	Western medicine	B	1	1	2	0-20%	DK	NA	FALSE	FALSE	FALSE	FALSE	FALSE	DK	DK	FALSE	DK	Agree	DK	Agree	DK	Strongly Agree	DK	No	No	No	No	No	No	No	No	Never	Never	NA	NA	Right
1	3	2	5	4	Value a little	Value moderately	Highly value	Value a little	Value a little	Value a little	Western medicine	Yes	No	Western medicine	A	2	3	2	0-20%	0	NA	FALSE	FALSE	FALSE	FALSE	FALSE	FALSE	FALSE	FALSE	DK	Agree	Strongly Disagree	Strongly Agree	DK	Strongly Agree	DK	No	No	No	No	No	No	No	Yes	Within the last year	11-20 times	Relative	village	Left
3	1	2	5	4	Highly value	Highly value	Highly value	Highly value	Value moderately	Value moderately	Western medicine	No	No	NA	A	2	3	1	0-20%	0	NA	FALSE	FALSE	DK	DK	FALSE	FALSE	DK	DK	Agree	Strongly Agree	Disagree	Agree	Agree	Agree	Agree	No	No	No	No	No	No	No	No	Never	Never	NA	NA	Left
1	5	3	4	2	Value a little	Value moderately	Highly value	Value moderately	Value moderately	Highly value	Western medicine	Yes	No	Western medicine	A	2	3	1	0-20%	0	NA	FALSE	FALSE	FALSE	FALSE	FALSE	TRUE	TRUE	FALSE	Disagree	Agree	Strongly Disagree	Agree	DK	Strongly Agree	Agree	No	No	No	No	No	No	No	No	Never	Never	NA	NA	Left
1	2	5	4	3	Value moderately	Highly value	Highly value	Value moderately	Highly value	Highly value	Western medicine	Yes	Yes	Western medicine	A	2	2	2	0-20%	DK	NA	FALSE	FALSE	FALSE	TRUE	DK	TRUE	TRUE	TRUE	Agree	Strongly Agree	Strongly Disagree	Strongly Agree	Disagree	Strongly Agree	Agree	No	No	No	No	No	No	No	No	Never	Never	NA	NA	Left
1	ND	ND	2	3	Highly value	Highly value	Highly value	Don’t value at all	Value a little	Value moderately	Western medicine	No	No	NA	B	3	3	3	0-20%	0	NA	FALSE	FALSE	FALSE	TRUE	TRUE	FALSE	TRUE	FALSE	Strongly Agree	Strongly Agree	Strongly Disagree	Agree	Disagree	Strongly Agree	Strongly Disagree	No	No	No	No	No	No	No	No	Never	Never	NA	NA	Left
1	4	3	2	5	Value moderately	Highly value	Value moderately	Highly value	Highly value	Highly value	Western medicine	Yes	Yes	Western medicine	A	2	1	2	0-20%	DK	NA	FALSE	FALSE	FALSE	TRUE	FALSE	FALSE	FALSE	FALSE	Disagree	Disagree	Disagree	Disagree	Disagree	Disagree	Disagree	No	No	No	No	No	No	No	No	Never	Never	NA	NA	Left
1	3	2	4	5	DK	Highly value	Value moderately	Value moderately	Value moderately	Value moderately	Western medicine	Yes	No	Western medicine	A	2	3	3	0-20%	DK	NA	FALSE	FALSE	DK	TRUE	FALSE	DK	DK	DK	Disagree	Strongly Agree	Disagree	Agree	Disagree	Strongly Agree	DK	No	No	No	No	No	No	No	No	Never	Never	NA	NA	Right
1	2	4	5	3	Value moderately	Highly value	Value moderately	Value a little	Highly value	Value moderately	Western medicine	Yes	Yes	Traditional medicine	B	1	1	2	0-20%	DK	NA	FALSE	FALSE	DK	TRUE	DK	FALSE	FALSE	FALSE	DK	Agree	Strongly Disagree	Agree	Disagree	Strongly Agree	DK	No	No	No	No	No	No	No	No	Never	Never	NA	NA	Left
1	2	3	5	4	Value moderately	Highly value	Highly value	Value moderately	Value moderately	Value moderately	Western medicine	Yes	Yes	Western medicine	A	2	2	2	0-20%	0	NA	FALSE	FALSE	FALSE	TRUE	FALSE	TRUE	DK	FALSE	DK	Agree	Disagree	Agree	DK	Strongly Agree	DK	No	No	No	No	No	No	No	No	Never	Never	NA	NA	Left
2	1	3	4	5	Value moderately	Highly value	Highly value	Highly value	Highly value	Highly value	Western medicine	Yes	No	Western medicine	B	1	3	4	0-20%	0	NA	FALSE	FALSE	FALSE	FALSE	FALSE	FALSE	FALSE	FALSE	Disagree	Strongly Agree	Disagree	Strongly Agree	Agree	Strongly Agree	Agree	No	No	No	No	No	No	No	No	Never	Never	NA	NA	Left
2	1	5	4	3	Highly value	Highly value	Highly value	Highly value	Highly value	Highly value	Western medicine	Yes	No	Western medicine	B	3	3	3	0-20%	0	NA	FALSE	FALSE	FALSE	FALSE	DK	FALSE	TRUE	FALSE	Neither agree nor disagree	Strongly Agree	Strongly Disagree	Agree	Strongly Disagree	Strongly Agree	Strongly Disagree	No	No	No	No	No	No	No	No	Never	Never	NA	NA	Right
1	ND	ND	ND	ND	Value moderately	Highly value	Value moderately	Don’t value at all	Value moderately	Value a little	Western medicine	Yes	No	Western medicine	A	2	3	2	0-20%	0	NA	DK	FALSE	FALSE	DK	FALSE	FALSE	DK	FALSE	Disagree	DK	DK	Agree	DK	Strongly Agree	Agree	No	No	No	No	No	No	No	No	Never	Never	NA	NA	Right
1	2	3	4	5	Highly value	Highly value	Highly value	Highly value	Highly value	Highly value	ND	Yes	No	Western medicine	A	2	1	1	0-20%	1	10	FALSE	FALSE	DK	TRUE	FALSE	FALSE	FALSE	FALSE	Agree	DK	DK	Agree	Disagree	Agree	Agree	No	No	No	No	No	No	No	No	Never	Never	NA	NA	ND
1	2	3	4	5	Value moderately	Value moderately	Value moderately	Value a little	Value a little	Value a little	Western medicine	No	No	NA	A	1	0	0	0-20%	DK	NA	FALSE	FALSE	DK	FALSE	FALSE	DK	DK	DK	DK	Agree	Disagree	Agree	Disagree	Strongly Agree	Agree	No	No	No	No	No	No	No	No	Never	Never	NA	NA	Left
1	2		5	4	Value a little	Highly value	Highly value	Highly value	Highly value	Highly value	Western medicine	Yes	Yes	Western medicine	A	3	2	2	0-20%	0	NA	DK	FALSE	DK	TRUE	DK	FALSE	FALSE	FALSE	Agree	Agree	DK	Strongly Agree	Disagree	Agree	Agree	No	No	No	No	No	No	No	No	Never	Never	NA	NA	Left
1	2	3	5	4	Value moderately	Highly value	Value moderately	Value moderately	Highly value	Highly value	Western medicine	Yes	Yes	Western medicine	A	3	1	1	0-20%	DK	NA	FALSE	FALSE	FALSE	DK	DK	DK	FALSE	TRUE	Neither agree nor disagree	Agree	DK	Agree	Disagree	Disagree	Neither agree nor disagree	No	No	No	No	No	No	No	No	Never	Never	NA	NA	Left
1	5	3	4	2	Highly value	Value moderately	Value a little	DK	Value moderately	Don’t value at all	Western medicine	No	No	NA	B	1	1	1	0-20%	0	NA	DK	DK	FALSE	TRUE	DK	FALSE	FALSE	FALSE	DK	DK	Disagree	Strongly Agree	DK	DK	DK	No	No	No	No	No	No	No	No	Never	Never	NA	NA	Left
4	1	2	5	3	Value a little	Highly value	Highly value	Highly value	Highly value	Highly value	Western medicine	Yes	No	Western medicine	B	1	1	1	0-20%	DK	NA	DK	FALSE	FALSE	FALSE	FALSE	DK	FALSE	FALSE	Strongly Disagree	Strongly Disagree	Strongly Disagree	Strongly Disagree	Strongly Disagree	Strongly Agree	Strongly Disagree	No	No	No	No	No	No	No	No	Never	Never	NA	NA	Left
1	3	5	4	2	Value a little	Value moderately	Highly value	Value a little	Value a little	Value a little	Western medicine	Yes	Yes	Western medicine	B	1	2	3	0-20%	DK	NA	FALSE	FALSE	TRUE	TRUE	FALSE	TRUE	FALSE	FALSE	Agree	Strongly Agree	Strongly Disagree	Agree	Disagree	Agree	DK	No	No	No	No	No	No	No	No	Never	Never	NA	NA	Left
1	3	2	5	4	Value moderately	Value moderately	Value a little	Highly value	Highly value	Value a little	Western medicine	Yes	No	Western medicine	A	2	0	1	0-20%	0	NA	FALSE	FALSE	FALSE	FALSE	FALSE	TRUE	FALSE	TRUE	Agree	Strongly Agree	Strongly Disagree	Strongly Agree	Agree	Strongly Agree	Agree	No	No	No	No	No	No	No	No	Never	Never	NA	NA	Left
1	2	3	4	5	Value a little	Highly value	Value moderately	Value a little	Value moderately		Western medicine	No	No	NA	A	2	2	1	0-20%	DK	NA	FALSE	FALSE	FALSE	FALSE	DK	DK	DK	FALSE	Agree	DK	Disagree	Agree	DK	Agree	Agree	No	No	Yes	No	No	No	No	Yes	More than 10 years ago	1-10 times	Relative	Kampot province	Left
4	5	3	2	1	Value moderately	Highly value	Highly value	Value moderately	Highly value	Value moderately	A combination of western and traditional medicine	Yes	No	Western medicine	A	2	3	4	41-60%	NA	NA	FALSE	FALSE	FALSE	FALSE	FALSE	FALSE	FALSE	FALSE	Strongly Agree	Agree	Disagree	Agree	Disagree	Agree	DK	No	No	No	No	No	No	No	No	Never	Never	NA	NA	Left
1	5	4	2	3	Value moderately	Value moderately	Highly value	Value moderately	Value a little	Highly value	Western medicine	Yes	Yes	Western medicine	A	2	3	3	0-20%	NA	NA	FALSE	FALSE	FALSE	TRUE	FALSE	TRUE	TRUE	FALSE	Strongly Agree	Agree	Disagree	Agree	Disagree	Agree	Disagree	No	No	No	No	No	No	No	No	Never	Never	NA	NA	Left
1	2	4	5	3	Value moderately	Highly value	Highly value	Value a little	Value moderately	Value moderately	Western medicine	Yes	No	Western medicine	B	1	2	1	0-20%	NA	NA	FALSE	FALSE	TRUE	TRUE	TRUE	TRUE	TRUE	TRUE	Agree	Agree	Agree	Agree	DK	DK	Strongly Disagree	No	No	No	No	No	No	No	No	Never	Never	NA	NA	Left
1	2	5	3	4	Value moderately	Highly value	Value moderately	Highly value	Value moderately	Highly value	Western medicine	No	No	NA	B	1	1	2	21-40%	4	NA	FALSE	FALSE	FALSE	TRUE	FALSE	FALSE	FALSE	FALSE	Agree	Strongly Agree	Disagree	Agree	Disagree	Strongly Agree	Strongly Agree	No	No	No	No	No	No	No	No	Never	Never	NA	NA	Left
1	2	3	5	4	Value moderately	Highly value	Value moderately	Value moderately	Value moderately	Value moderately	Western medicine	Yes	No	Western medicine	B	1	1	2	0-20%	NA	NA	FALSE	FALSE	FALSE	TRUE	FALSE	TRUE	FALSE	FALSE	Strongly Disagree	DK	Strongly Disagree	Strongly Agree	DK	Strongly Agree	DK	No	No	No	No	No	No	No	No	Never	Never	NA	NA	Left
1	3	2	5	4	Highly value	Highly value	Value a little	Highly value	Highly value	Highly value	A combination of western and traditional medicine	Yes	Yes	Traditional medicine	B	1	2	3	0-20%	3	NA	FALSE	FALSE	FALSE	TRUE	DK	TRUE	TRUE	TRUE	Agree	Agree	Disagree	Agree	Agree	Strongly Agree	Agree	No	Yes	Yes	Yes	No	Yes	No	No	Within the last year	1-10 times	Relative	Phnom Penh	Left
1	4	3	5	2	Value moderately	Highly value	Highly value	Highly value	Value moderately	Value moderately	Western medicine	Yes	No	Western medicine	B	2	1	2	0-20%	NA	NA	FALSE	FALSE	FALSE	TRUE	TRUE	TRUE	FALSE	FALSE	Agree	Agree	Disagree	Agree	Disagree	Agree	Agree	No	No	No	No	No	No	No	No	Never	Never	NA	NA	Left
1	3	2	5	4	Value moderately	Highly value	Value moderately	Value moderately	Value moderately	Highly value	A combination of western and traditional medicine	Yes	No	Western medicine	B	1	1	2	0-20%	NA	NA	DK	FALSE	DK	DK	DK	TRUE	FALSE	FALSE	Agree	DK	Disagree	Agree	Disagree	Strongly Agree	Agree	No	No	No	No	No	No	No	No	Never	Never	NA	NA	Left
1	5	2	4	3	Value moderately	Highly value	Highly value	Value moderately	Highly value	Highly value	Western medicine	Yes	Yes	Western medicine	B	3	3	3	0-20%	1	NA	FALSE	FALSE	TRUE	TRUE	FALSE	TRUE	TRUE	TRUE	Strongly Agree	Strongly Agree	Strongly Disagree	Agree	Disagree	Strongly Agree	Neither agree nor disagree	No	No	ND	Yes	No	Yes	No	Yes	Between 6-10 years ago	1-10 times	Relative	village	Left
2	3	4	1	5	Value moderately	Highly value	Highly value	Don’t value at all	Don’t value at all	Value a little	Western medicine	Yes	Yes	Western medicine	B	1	1	3	0-20%	NA	NA	FALSE	FALSE	FALSE	FALSE	FALSE	TRUE	FALSE	FALSE	Disagree	Strongly Disagree	Strongly Disagree	Strongly Agree	Strongly Disagree	Strongly Agree	Strongly Disagree	No	No	No	No	No	No	No	No	Never	Never	NA	NA	ND
1	3	2	4	5	Value moderately	Value a little	Value moderately	Don’t value at all	Value a little	Value moderately	A combination of western and traditional medicine	Yes	No	Western medicine	B	1	1	1	0-20%	NA	NA	DK	FALSE	FALSE	FALSE	TRUE	TRUE	TRUE	TRUE	Agree	Agree	Disagree	Strongly Agree	Agree	Agree	Agree	No	No	No	No	No	No	No	No	Never	Never	NA	NA	Left
1	2	5	4	3	Value moderately	Value moderately	Value moderately	Don’t value at all	Value moderately	Value moderately	A combination of western and traditional medicine	Yes	Yes	Western medicine	A	2	1	1	0-20%	NA	NA	TRUE	TRUE	TRUE	TRUE	TRUE	TRUE	FALSE	TRUE	Strongly Agree	Strongly Agree	Strongly Disagree	Disagree	Agree	Strongly Disagree	DK	No	No	No	No	No	No	No	No	Never	Never	NA	NA	Left
1	4	2	3	5	Value moderately	Value moderately	Value moderately	Value a little	Value moderately	Value moderately	Western medicine	Yes	Yes	used both the same	A	2	1	1	0-20%	NA	NA	FALSE	FALSE	FALSE	FALSE	FALSE	TRUE	DK	TRUE	Strongly Agree	Strongly Agree	Strongly Disagree	Agree	Disagree	Agree	Agree	No	No	No	No	No	No	No	No	Never	Never	NA	NA	Left
1	2	4	3	5	Value moderately	Highly value	Highly value	Value moderately	Value moderately	Value moderately	Western medicine	Yes	No	Western medicine	B	2	2	1	0-20%	NA	NA	FALSE	FALSE	FALSE	FALSE	FALSE	TRUE	DK	FALSE	Agree	Strongly Agree	Strongly Disagree	Strongly Agree	Agree	Strongly Agree	DK	No	No	No	No	No	No	No	No	Never	Never	NA	NA	Right
1	5	3	4	2	Highly value	Highly value	Highly value	Highly value	Highly value	Highly value	A combination of western and traditional medicine	Yes	Yes	Western medicine	A	2	4	1	0-20%	NA	NA	FALSE	FALSE	FALSE	FALSE	FALSE	TRUE	TRUE	TRUE	Strongly Agree	Strongly Agree	Strongly Agree	Strongly Agree	Agree	Disagree	Strongly Disagree	No	No	No	No	No	No	No	No	Never	Never	NA	NA	Left
1	2	4	3	5	Value a little	Value moderately	Highly value	Value a little	Value a little	Value moderately	Western medicine	Yes	No	Western medicine	B	1	2	1	0-20%	DK	DK	FALSE	FALSE	DK	TRUE	TRUE	TRUE	DK	TRUE	Agree	Strongly Agree	Strongly Disagree	Disagree	Disagree	Agree	Agree	No	No	No	No	No	No	No	No	Never	Never	NA	NA	Left
1	3	4	2	5	Value moderately	Value moderately	Value moderately	Don’t value at all	Value a little	Highly value	Western medicine	Yes	No	Western medicine	A	2	2	1	0-20%	0	0	FALSE	FALSE	FALSE	FALSE	DK	FALSE	FALSE	FALSE	DK	Agree	DK	DK	Disagree	Agree	Agree	No	No	No	No	No	No	No	No	Never	Never	NA	NA	Left
1	2	5	4	3	Value a little	Highly value	Highly value	Value a little	DK	Value moderately	Western medicine	Yes	No	Western medicine	B	1	1	1	0-20%	0	0	DK	FALSE	FALSE	FALSE	FALSE	DK	DK	DK	Strongly Agree	Agree	Strongly Disagree	DK	Disagree	Agree	DK	No	No	No	No	No	No	No	No	Never	Never	NA	NA	Left
1	5	4	2	3	Value moderately	Highly value	Highly value	Value moderately	Highly value	Value moderately	Western medicine	Yes	Yes	Western medicine	A	2	2	2	41-60%	2	0	FALSE	FALSE	DK	TRUE	DK	TRUE	TRUE	DK	Agree	Strongly Agree	Strongly Disagree	DK	DK	Strongly Agree	DK	No	No	Yes	No	No	No	No	No	More than 10 years ago	11-20 times	Relative	village	Left
1	2	4	3	5	Highly value	Highly value	Highly value	Highly value	Value moderately	Highly value	Western medicine	No	Yes	Traditional medicine	A	2	2	0	0-20%	0	NA	TRUE	FALSE	DK	DK	FALSE	FALSE	TRUE	FALSE	Agree	Agree	Disagree	Agree	Disagree	Strongly Agree	Agree	No	No	No	No	No	No	No	No	Never	Never	NA	NA	Left
1	4	2	3	5	Value moderately	Highly value	Highly value	Value moderately	Value moderately	Value moderately	Western medicine	Yes	Yes	Western medicine	A	2	1	2	0-20%	0	NA	FALSE	FALSE	FALSE	TRUE	FALSE	TRUE	TRUE	FALSE	Agree	Agree	Strongly Disagree	Agree	DK	Strongly Agree	DK	No	No	No	No	No	No	No	No	Never	Never	NA	NA	Left
1	2	5	3	4	Value moderately	Highly value	Highly value	Value a little	Value moderately	Highly value	Western medicine	Yes	No	Western medicine	B	1	1	1	0-20%	1	DK	FALSE	FALSE	FALSE	FALSE	FALSE	TRUE	FALSE	FALSE	Agree	Agree	Strongly Disagree	Strongly Agree	Strongly Disagree	Strongly Agree	Agree	No	No	No	No	No	No	No	No	Never	Never	NA	NA	Right
1	3	2	4	5	Value moderately	Value moderately	Value moderately	Value moderately	Value a little	Value moderately	Western medicine	Yes	No	Western medicine	B	1	2	1	21-40%	DK	DK	FALSE	FALSE	FALSE	FALSE	FALSE	TRUE	TRUE	FALSE	Strongly Agree	Strongly Agree	Disagree	Agree	Disagree	Strongly Agree	Agree	No	No	No	No	No	No	No	No	Never	Never	NA	NA	Left
1	5	4	2	3	Value a little	Value moderately	Highly value	DK	DK	Value moderately	Western medicine	Yes	Yes	Western medicine	A	2	4	1	0-20%	0	NA	FALSE	FALSE	DK	FALSE	FALSE	TRUE	TRUE	FALSE	Agree	Agree	Strongly Disagree	DK	Disagree	Disagree	Disagree	No	No	No	No	No	No	No	No	Never	Never	NA	NA	Left
1	3	2	5	4	Value moderately	Value moderately	Value moderately	Value a little	Value moderately	Highly value	Western medicine	Yes	Yes	Western medicine	A	2	1	1	0-20%	DK	DK	FALSE	FALSE	FALSE	TRUE	FALSE	TRUE	TRUE	TRUE	Agree	Agree	Strongly Disagree	DK	Disagree	Agree	DK	No	No	No	No	No	No	No	No	Never	Never	NA	NA	Left
1	5	2	3	4	Value a little	Value moderately	Value moderately	Value a little	Don’t value at all	Value moderately	Western medicine	Yes	Yes	Western medicine	A	1	1	1	0-20%	0	0	FALSE	FALSE	FALSE	FALSE	FALSE	TRUE	TRUE	FALSE	Agree	Agree	Strongly Disagree	Strongly Agree	Disagree	Strongly Agree	Disagree	No	No	No	No	No	No	No	No	Never	Never	NA	NA	Left
1	5	4	2	3	Value moderately	Highly value	Highly value	Value moderately	Value moderately	Value moderately	Western medicine	Yes	Yes	Western medicine	A	2	1	1	0-20%	DK	NA	FALSE	FALSE	FALSE	TRUE	DK	TRUE	TRUE	FALSE	Agree	Agree	Strongly Disagree	DK	Disagree	DK	DK	No	No	No	No	No	No	No	No	Never	Never	NA	NA	Right
1	4	5	2	3	Value moderately	Highly value	Highly value	Value a little	Value moderately	Value moderately	Western medicine	Yes	No	Western medicine	A	2	1	1	21-40%	DK	NA	FALSE	FALSE	FALSE	FALSE	FALSE	TRUE	TRUE	FALSE	Agree	Agree	Strongly Disagree	Agree	Disagree	Agree	Agree	No	No	No	No	No	No	No	No	Never	Never	NA	NA	Left
1	3	4	2	5	Value moderately	Highly value	Highly value	Value moderately	Value moderately	Value moderately	Western medicine	Yes	Yes	Traditional medicine	B	1	1	1	0-20%	DK	NA	DK	FALSE	DK	FALSE	FALSE	FALSE	DK	FALSE	Strongly Agree	Strongly Agree	Strongly Agree	Agree	Strongly Agree	Agree	Agree	No	No	No	No	No	No	No	No	Never	Never	NA	NA	Left
1	4	3	5	2	Highly value	Highly value	Highly value	DK	Value moderately	Value moderately	Western medicine	No	Yes	Traditional medicine	B	2	1	2	41-60%	2	5	FALSE	FALSE	FALSE	TRUE	FALSE	DK	TRUE	FALSE	DK	Agree	Strongly Disagree	Agree	Disagree	Strongly Agree	DK	No	No	No	No	No	No	No	No	Never	Never	NA	NA	Left
1	4	2	3	5	Value a little	Value moderately	Value moderately	Value moderately	Value moderately	Value a little	Western medicine	Yes	No	Western medicine	A	2	1	1	0-20%	0	0	TRUE	FALSE	FALSE	FALSE	FALSE	TRUE	TRUE	FALSE	Agree	Strongly Agree	Strongly Disagree	Disagree	Disagree	Strongly Agree	DK	No	No	No	No	No	Yes	No	Yes	Between 6-10 years ago	1-10 times	Relative	village	Left
1	4	5	2	3	Value moderately	Value moderately	Value moderately	Value moderately	Value moderately	Value moderately	A combination of western and traditional medicine	No	Yes	Traditional medicine	B	1	1	0	0-20%	0	NA	FALSE	FALSE	FALSE	DK	TRUE	TRUE	FALSE	FALSE	Strongly Agree	Agree	Strongly Disagree	Agree	Disagree	Disagree	Agree	No	No	No	No	No	No	No	No	Never	Never	NA	NA	Left
1	3	5	2	4	Highly value	Highly value	Highly value	Highly value	Highly value	Highly value	Western medicine	Yes	Yes	Western medicine	A	2	1	1	0-20%	DK	NA	TRUE	FALSE	FALSE	TRUE	TRUE	TRUE	DK	FALSE	Agree	Agree	Disagree	Agree	Strongly Disagree	Strongly Agree	Strongly Disagree	No	No	No	No	No	No	No	No	Never	Never	NA	NA	Left
1	5	2	3	4	Highly value	Highly value	Highly value	Highly value	Highly value	Highly value	Western medicine	Yes	Yes	Western medicine	B	1	3	1	0-20%	0	0	FALSE	FALSE	FALSE	TRUE	DK	TRUE	TRUE	FALSE	Agree	Agree	Strongly Disagree	Strongly Agree	Disagree	Strongly Agree	DK	No	No	No	No	Yes	Yes	No	Yes	More than 10 years ago	1-10 times	Relative	village	Left
1	4	5	2	3	Value a little	Highly value	Highly value	Value a little	Value a little	Highly value	Western medicine	Yes	No	Western medicine	A	2	1	1	0-20%	0	0	FALSE	FALSE	FALSE	FALSE	FALSE	TRUE	FALSE	FALSE	Agree	Agree	Strongly Disagree	Strongly Agree	Disagree	Strongly Agree	Agree	No	No	No	No	No	No	No	No	Never	Never	NA	NA	Left
1	4	3	2	5	Value moderately	Value moderately	Highly value	Value a little	Value a little	Value moderately	Western medicine	Yes	No	Western medicine	A	2	2	2	0-20%	DK	NA	FALSE	FALSE	FALSE	DK	FALSE	TRUE	FALSE	FALSE	Agree	Agree	Strongly Disagree	Agree	DK	Strongly Agree	DK	No	No	No	No	No	No	No	No	Never	Never	NA	NA	Left
1	2	3	4	5	Value moderately	Value moderately	Highly value	Value moderately	Value moderately	Value moderately	Western medicine	Yes	Yes	Western medicine	B	1	2	1	21-40%	25	DK	FALSE	FALSE	DK	TRUE	FALSE	TRUE	TRUE	FALSE	Agree	Agree	Strongly Disagree	Agree	Disagree	Strongly Agree	Agree	No	No	No	No	No	No	No	No	Never	Never	NA	NA	Left
1	4	2	3	5	DK	Value moderately	Value moderately	DK	Value moderately	Value moderately	Western medicine	Yes	No	Western medicine	B	1	2	1	0-20%	DK	NA	DK	FALSE	FALSE	DK	FALSE	DK	DK	FALSE	Agree	DK	Strongly Disagree	Agree	DK	Strongly Agree	DK	No	No	No	No	No	No	No	No	Never	Never	NA	NA	ND
1	3	2	4	5	Value moderately	Value moderately	Value moderately	Value a little	Value a little	Value a little	Western medicine	Yes	Yes	Western medicine	A	2	3	3	0-20%	DK	DK	FALSE	FALSE	FALSE	TRUE	FALSE	TRUE	DK	FALSE	Agree	Agree	Strongly Disagree	Strongly Agree	Disagree	Strongly Agree	Agree	No	No	No	No	No	No	No	No	Never	Never	NA	NA	Left
1	4	5	2	3	Value a little	Value moderately	Value moderately	Value moderately	Value moderately	Value moderately	Western medicine	Yes	No	Western medicine	B	1	1	2	0-20%	DK	NA	DK	FALSE	FALSE	TRUE	DK	TRUE	FALSE	FALSE	Agree	Agree	Strongly Disagree	Agree	DK	Disagree	Agree	No	No	No	No	No	No	No	No	Never	Never	NA	NA	Left
1	3	2	5	4	Don’t value at all	Highly value	Highly value	Value a little	Value a little	Value moderately	Western medicine	Yes	No	Western medicine	B	1	1	0	0-20%	DK	NA	FALSE	FALSE	FALSE	TRUE	DK	TRUE	DK	FALSE	DK	Agree	Strongly Disagree	Agree	DK	Strongly Agree	Agree	No	No	No	No	No	No	No	No	Never	Never	NA	NA	Left
1	5	4	3	2	Value moderately	Highly value	Value moderately	Value a little	Highly value	Don’t value at all	Western medicine	Yes	No	Western medicine	A	3	5	4	0-20%	0	NA	FALSE	FALSE	FALSE	DK	FALSE	TRUE	TRUE	DK	DK	DK	Disagree	DK	Disagree	Strongly Agree	Strongly Agree	No	No	No	No	No	No	No	No	Never	Never	NA	NA	Left
1	2	3	4	5	Value moderately	Value moderately	Value moderately		Highly value	Value moderately	Western medicine	Yes	No	Western medicine	A	4	5	3	0-20%	0	NA	FALSE	FALSE	DK	DK	FALSE	FALSE	DK	FALSE	DK	DK	DK	Agree	Disagree	Agree	DK	No	No	No	No	No	No	No	No	Never	Never	NA	NA	Left
1	2	4	5	3	Value moderately	Highly value	Highly value	Value moderately	Highly value	Highly value	Western medicine	Yes	Yes	Western medicine	B	3	3	0	0-20%	0	NA	FALSE	FALSE	FALSE	DK	DK	FALSE	FALSE	FALSE	DK	DK	Disagree	Agree	DK	Agree	Disagree	No	No	No	No	No	No	No	No	Never	Never	NA	NA	ND
1	2	3	4	5	Value moderately	Value moderately	Value moderately	Value moderately	Highly value	Highly value	A combination of western and traditional medicine	Yes	Yes	Traditional medicine	B	1	1	1	0-20%	0	NA	FALSE	FALSE	FALSE	FALSE	FALSE	DK	DK	FALSE	DK	DK	DK	Agree	DK	Strongly Agree	DK	No	No	No	No	No	No	No	No	Never	Never	NA	NA	Left
1	5	3	4	2	Value moderately	Highly value	Value moderately	Value moderately	Highly value	Value moderately	A combination of western and traditional medicine	Yes	Yes	Western medicine	A	4	3	3	0-20%	0	NA	FALSE	FALSE	DK	DK	DK	DK	DK	FALSE	DK	DK	DK	Agree	Strongly Disagree	Strongly Agree	Strongly Disagree	No	No	No	No	No	No	No	No	Never	Never	NA	NA	ND
1	2	4	3	5	Value moderately	Highly value	Value moderately	Value moderately	Highly value	Highly value	Western medicine	Yes	No	Western medicine	A	3	3	3	0-20%	0	NA	DK	FALSE	FALSE	FALSE	FALSE	FALSE	DK	FALSE	Agree	Agree	Disagree	Strongly Agree	Strongly Disagree	Strongly Agree	Agree	No	No	No	No	No	No	No	No	Never	Never	NA	NA	ND
1	2	3	5	4	Value a little	Value moderately	Highly value	Highly value	Highly value	Highly value	Western medicine	Yes	No	Western medicine	A	2	2	2	0-20%	0	NA	FALSE	FALSE	FALSE	FALSE	FALSE	FALSE	FALSE	FALSE	DK	Agree	Disagree	Agree	Disagree	Agree	DK	No	No	No	No	No	No	No	No	Never	Never	NA	NA	ND
1	2	3	4	5	Value a little	Highly value	Value moderately	Value moderately	Value moderately	Value moderately	Western medicine	Yes	No	Western medicine	A	2	2	1	0-20%	DK	NA	FALSE	FALSE	DK	TRUE	FALSE	DK	TRUE	FALSE	Agree	Strongly Agree	Strongly Disagree	Agree	Agree	Strongly Agree	Agree	No	No	No	No	No	No	No	No	Never	Never	NA	NA	Right
1	3	2	4	5	DK	Value moderately	Value moderately	Value a little	Value a little	Value a little	Western medicine	Yes	No	Western medicine	A	2	3	2	0-20%	DK	NA	FALSE	FALSE	FALSE	TRUE	TRUE	TRUE	TRUE	FALSE	Agree	Strongly Agree	Strongly Disagree	Agree	Disagree	Agree	Agree	No	No	No	No	No	No	No	No	Never	Never	NA	NA	Left
1	2	3	4	5	Value a little	Value moderately	Value moderately	Value a little	Value moderately	Value a little	Western medicine	Yes	Yes	Western medicine	A	2	3	2	0-20%	DK	NA	FALSE	FALSE	FALSE	FALSE	FALSE	DK	TRUE	FALSE	Agree	Strongly Agree	Strongly Disagree	Agree	Disagree	Agree	Agree	No	No	No	No	No	No	No	No	Never	Never	NA	NA	Right
1	2	3	5	4	Value a little	Value moderately	Highly value	Highly value	Highly value	Value moderately	Western medicine	Yes	No	Western medicine	A	3	0	1	0-20%	0	NA	FALSE	FALSE	DK	TRUE	DK	DK	DK	FALSE	DK	DK	Strongly Disagree	Agree	Strongly Disagree	Strongly Agree	DK	No	No	No	No	No	No	No	No	Never	Never	NA	NA	Right
1	2	3	5	4	Value moderately	Highly value	Value moderately	Value moderately	Highly value	Value moderately	A combination of western and traditional medicine	Yes	Yes	Western medicine	B	1	4	3	0-20%	DK	NA	FALSE	FALSE	DK	DK	FALSE	TRUE	TRUE	TRUE	Strongly Agree	Strongly Agree	Strongly Disagree	DK	Agree	Agree	Agree	No	No	No	No	No	No	No	No	Never	Never	NA	NA	Left
1	3	2	ND	ND	Value moderately	Value a little	Value moderately	Value a little	Value moderately	Value a little	A combination of western and traditional medicine	Yes	No	Western medicine	A	2	0	1	0-20%	0	ND	DK	FALSE	FALSE	TRUE	FALSE	TRUE	TRUE	FALSE	Agree	Strongly Agree	Strongly Disagree	Strongly Agree	Agree	Strongly Agree	Agree	No	No	No	No	No	No	No	No	Never	Never	NA	NA	Right
2	4	3	5	1	Value moderately	Highly value	Value a little	Don’t value at all	Value a little	Don’t value at all	Western medicine	Yes	No	Western medicine	A	1	1	2	0-20%	0	NA	FALSE	FALSE	FALSE	TRUE	FALSE	TRUE	TRUE	TRUE	Agree	Strongly Agree	Disagree	Strongly Agree	Disagree	Strongly Agree	Strongly Agree	No	No	No	No	No	No	No	No	Never	Never	NA	NA	Left
1	3	4	5	2	Value moderately	Highly value	Highly value	Value moderately	Value moderately	Value moderately	Western medicine	Yes	No	Western medicine	B	1	0	1	0-20%	0	NA	FALSE	FALSE	FALSE	FALSE	FALSE	TRUE	TRUE	FALSE	Disagree	DK	Strongly Disagree	Agree	Agree	Strongly Agree	DK	No	No	No	No	No	No	No	No	Never	Never	NA	NA	Left
1	2	5	3	4	Value moderately	Highly value	Highly value	Highly value	Highly value	Highly value	Western medicine	Yes	No	Western medicine	B	1	1	1	0-20%	0	NA	FALSE	FALSE	DK	TRUE	TRUE	DK	FALSE	FALSE	Disagree	Agree	Strongly Disagree	Agree	Disagree	Strongly Agree	Agree	No	No	No	No	No	No	No	No	Never	Never	NA	NA	Left
1	2	4	3	5	Value a little	Highly value	Value moderately	Value moderately	Value moderately	Value moderately	Western medicine	Yes	No	Western medicine	A	2	3	2	0-20%	DK	NA	FALSE	FALSE	TRUE	FALSE	FALSE	DK	DK	DK	Agree	Agree	Strongly Disagree	Agree	Disagree	Strongly Agree	DK	No	No	No	No	No	No	No	No	Never	Never	NA	NA	Left
1	2	3	4	5	Value a little	Highly value	Value a little	Value a little	Value a little	Value moderately	Western medicine	Yes	No	ND	A	2	4	2	0-20%	DK	NA	FALSE	FALSE	FALSE	FALSE	FALSE	TRUE	TRUE	FALSE	Disagree	Disagree	ND	Strongly Disagree	Agree	Agree	Agree	No	No	No	Yes	No	No	No	No	More than 10 years ago	1-10 times	Relative	village	Left
1	4	3	2	5	Highly value	Highly value	Highly value	Highly value	Highly value	Highly value	A combination of western and traditional medicine	Yes	Yes	Western medicine	A	2	2	2	0-20%	0	NA	FALSE	FALSE	DK	FALSE	FALSE	TRUE	DK	DK	DK	Agree	Strongly Disagree	Agree	Disagree	Strongly Agree	Strongly Agree	No	No	No	No	No	No	No	No	Never	Never	NA	NA	Left
1	2	3	4	5	Value a little	Value moderately	Value moderately	Value moderately	Value moderately	Value moderately	Western medicine	No	No	NA	A	1	2	1	0-20%	0	NA	DK	FALSE	FALSE	TRUE	FALSE	TRUE	TRUE	FALSE	Agree	Strongly Agree	Strongly Disagree	Strongly Agree	Agree	Strongly Agree	Agree	No	No	No	No	No	No	No	No	Never	Never	NA	NA	Right
1	4	3	5	2	Value moderately	Highly value	Highly value	Highly value	Highly value	Highly value	A combination of western and traditional medicine	Yes	Yes	Traditional medicine	A	2	1	1	0-20%	DK	NA	TRUE	FALSE	TRUE	TRUE	TRUE	FALSE	FALSE	FALSE	Agree	Strongly Agree	Disagree	Agree	Disagree	Disagree	Agree	No	No	No	No	No	No	No	No	Never	Never	NA	NA	Left
1	3	2	5	4	Value moderately	Value moderately	Value moderately	Highly value	Value moderately	Value moderately	A combination of western and traditional medicine	Yes	Yes	Western medicine	A	4	4	4	0-20%	0	NA	FALSE	FALSE	DK	FALSE	FALSE	FALSE	FALSE	FALSE	Agree	Agree	Strongly Disagree	DK	Agree	Strongly Agree	Strongly Disagree	No	No	No	No	No	No	No	No	Never	Never	NA	NA	Left
1	4	5	3	2	Value a little	Value moderately	Value moderately	Highly value	Highly value	Value moderately	Western medicine	No	No	NA	A	2	0	0	0-20%	DK	NA	FALSE	FALSE	FALSE	FALSE	FALSE	FALSE	FALSE	FALSE	Disagree	Disagree	Strongly Disagree	Agree	Disagree	Agree	Disagree	No	No	No	No	No	No	No	No	Never	Never	NA	NA	ND
1	4	5	3	2	Value moderately	Highly value	Highly value	Highly value	Highly value	Highly value	A combination of western and traditional medicine	Yes	Yes	Traditional medicine	A	4	4	3	81-100%	1	3	FALSE	FALSE	DK	ND	FALSE	FALSE	FALSE	FALSE	Agree	Agree	Strongly Disagree	Strongly Agree	Strongly Disagree	Strongly Agree	DK	No	No	No	No	No	No	No	No	Never	Never	NA	NA	Right
2	1	3	4	5	Value moderately	Highly value	Highly value	Highly value	Highly value	Highly value	Western medicine	Yes	No	Western medicine	A	2	1	1	0-20%	NA	NA	DK	DK	DK	DK	DK	DK	TRUE	DK	Agree	DK	DK	DK	DK	Agree	DK	No	No	No	No	No	No	No	No	Never	Never	NA	NA	Left
1	4	3	2	5	Value moderately	Highly value	Value a little	Highly value	Highly value	Highly value	Western medicine	Yes	No	Western medicine	A	2	2	1	0-20%	NA	NA	FALSE	FALSE	FALSE	DK	FALSE	FALSE	FALSE	DK	Agree	Disagree	Disagree	Agree	Disagree	Disagree	Disagree	No	No	No	No	No	No	No	No	Never	Never	NA	NA	Left
1	4	3	5	2	Value moderately	Highly value	Value a little	Value a little	Value a little	Value a little	Western medicine	Yes	No	Western medicine	B	1	0	2	0-20%	1	2	FALSE	FALSE	FALSE	FALSE	FALSE	DK	FALSE	FALSE	Strongly Agree	Strongly Agree	Disagree	Strongly Agree	Disagree	Strongly Agree	Strongly Disagree	No	No	No	No	No	No	No	No	Never	Never	NA	NA	Left
1	2	4	3	5	Value moderately	Highly value	Value moderately	Value moderately	Value a little	Value moderately	Western medicine	Yes	No	Western medicine	B	3	2	1	0-20%	NA	NA	FALSE	FALSE	FALSE	DK	DK	TRUE	FALSE	FALSE	Agree	Strongly Agree	Strongly Disagree	Agree	Disagree	Strongly Agree	DK	No	No	No	No	No	No	No	No	Never	Never	NA	NA	Left
2	1	5	4	3	Don’t value at all	Highly value	Value a little	Value moderately	Highly value	Value moderately	Western medicine	Yes	No	Western medicine	A	2	1	1	0-20%	NA	NA	FALSE	FALSE	FALSE	FALSE	FALSE	FALSE	FALSE	FALSE	Disagree	Agree	Strongly Disagree	Strongly Agree	Disagree	Strongly Disagree	Disagree	No	No	No	No	No	No	No	No	Never	Never	NA	NA	Left
1	2	4	3	5	Value moderately	Highly value	Value a little	Value a little	Highly value	Value a little	A combination of western and traditional medicine	Yes	Yes	Western medicine	A	2	1	2	21-40%	1	NA	FALSE	FALSE	FALSE	FALSE	FALSE	DK	TRUE	FALSE	Disagree	Neither agree nor disagree	Disagree	Strongly Agree	Strongly Disagree	Strongly Agree	Agree	No	No	No	No	No	No	No	No	Never	Never	NA	NA	Left
1	4	3	2	5	Value moderately	Highly value	Highly value	Highly value	Highly value	Highly value	Western medicine	Yes	Yes	Western medicine	B	1	1	1	0-20%	NA	NA	FALSE	FALSE	FALSE	FALSE	FALSE	TRUE	TRUE	TRUE	Strongly Agree	Strongly Agree	Disagree	Agree	Strongly Agree	Strongly Agree	Agree	No	No	No	No	No	No	No	No	More than 10 years ago	11-20 times	Relative	village	Left
2	5	4	3	1	Value moderately	Highly value	Highly value	Highly value	Highly value	Value moderately	Western medicine	Yes	Yes	Western medicine	B	1	1	3	0-20%	NA	NA	DK	FALSE	DK	DK	DK	FALSE	FALSE	FALSE	DK	DK	DK	DK	Disagree	Strongly Agree	DK	No	No	No	No	No	No	No	No	Never	Never	NA	NA	Left
1	3	2	5	4	Value moderately	Value moderately	Value moderately	Value a little	Value a little	Highly value	Western medicine	Yes	No	Western medicine	B	2	2	2	0-20%	NA	NA	FALSE	FALSE	FALSE	FALSE	FALSE	TRUE	FALSE	FALSE	Disagree	DK	Strongly Disagree	Strongly Agree	DK	Strongly Agree	DK	No	No	No	No	No	No	No	No	Never	Never	NA	NA	ND
1	3	5	2	4	Value moderately	Highly value	Highly value	Highly value	Highly value	Highly value	Western medicine	Yes	No	Western medicine	B	1	1	1	0-20%	NA	NA	DK	FALSE	DK	DK	TRUE	DK	DK	DK	Strongly Agree	Strongly Agree	Strongly Disagree	DK	DK	Strongly Agree	DK	No	No	No	No	No	No	No	No	Never	Never	NA	NA	Left
1	4	5	2	3	Value moderately	Highly value	Highly value	Don’t value at all	Highly value	Value moderately	Western medicine	Yes	No	Western medicine	B	1	1	1	0-20%	0	0	TRUE	FALSE	FALSE	FALSE	DK	TRUE	TRUE	FALSE	Strongly Agree	Strongly Agree	Strongly Disagree	Agree	Agree	Strongly Agree	DK	No	No	No	No	No	No	No	No	Never	Never	NA	NA	Left
2	5	4	1	3	Value moderately	Value moderately	Value moderately	Value a little	Value a little	Value a little	Western medicine	Yes	Yes	Western medicine	B	1	2	2	0-20%	DK	DK	FALSE	FALSE	FALSE	FALSE	DK	DK	DK	FALSE	DK	Agree	Strongly Disagree	Strongly Agree	DK	Strongly Agree	DK	No	No	No	No	No	No	No	No	Never	Never	NA	NA	Left
1	2	5	4	3	Value moderately	Value moderately	Value moderately	DK	DK	DK	A combination of western and traditional medicine	Yes	Yes	Western medicine	A	2	1	1	0-20%	DK	DK	TRUE	FALSE	FALSE	FALSE	FALSE	TRUE	TRUE	FALSE	Strongly Agree	Agree	Disagree	Agree	Disagree	Agree	Agree	No	No	No	No	No	No	No	No	Never	Never	NA	NA	Left
1	2	5	3	4	Value moderately	Highly value	Value moderately	Value a little	DK	Value moderately	Western medicine	Yes	Yes	Traditional medicine	B	1	1	1	0-20%	DK	DK	DK	FALSE	FALSE	DK	DK	DK	DK	FALSE	Disagree	Agree	Strongly Disagree	DK	Disagree	Agree	DK	No	No	No	No	No	No	No	No	Never	Never	NA	NA	Left
1	5	4	3	2	Value moderately	Value moderately	Highly value	Value moderately	Value moderately	Value moderately	A combination of western and traditional medicine	Yes	Yes	both use the same	B	1	1	2	0-20%	DK	NA	FALSE	FALSE	FALSE	DK	FALSE	TRUE	DK	TRUE	Agree	Agree	Strongly Disagree	DK	Strongly Disagree	Strongly Agree	Agree	Yes	No	No	No	No	No	No	Yes	More than 10 years ago	1-10 times	Acquaintance	in (1500) mountain along cardamon mountain	Left
1	5	4	2	3	Value moderately	Highly value	Highly value	Value a little	Value a little	Value moderately	Western medicine	Yes	Yes	Western medicine	A	2	2	1	0-20%	DK	DK	FALSE	FALSE	FALSE	FALSE	DK	TRUE	DK	FALSE	DK	Agree	Strongly Disagree	Agree	Disagree	DK	DK	No	No	No	No	No	No	No	No	Never	Never	NA	NA	Left
2	4	5	1	3	Value a little	Highly value	Value moderately	Value moderately	Value moderately	Value moderately	Western medicine	Yes	No	Western medicine	A	1	2	1	0-20%	0	0	FALSE	FALSE	FALSE	TRUE	FALSE	TRUE	FALSE	FALSE	Agree	Strongly Agree	Strongly Disagree	Strongly Agree	DK	Strongly Agree	DK	No	No	No	No	No	No	No	No	Never	Never	NA	NA	Left
1	2	4	3	5	Value moderately	Value moderately	Value moderately	Value a little	Value a little	Value moderately	Western medicine	Yes	No	Western medicine	A	2	1	2	0-20%	DK	DK	FALSE	FALSE	FALSE	FALSE	DK	TRUE	TRUE	TRUE	Strongly Agree	Strongly Agree	Strongly Disagree	Agree	Disagree	Agree	Agree	No	No	No	No	No	No	No	No	Never	Never	NA	NA	Left
1	2	3	4	5	Value moderately	Value moderately	Value moderately	Value moderately	Value moderately	Highly value	Western medicine	Yes	No	Western medicine	B	1	2	2	0-20%	0	0	FALSE	FALSE	FALSE	FALSE	FALSE	FALSE	FALSE	FALSE	Strongly Agree	Agree	Strongly Disagree	Agree	Disagree	Strongly Agree	Disagree	No	No	No	No	No	No	No	No	Never	Never	NA	NA	Left
1	4	5	2	3	Value moderately	Highly value	Highly value	DK	DK	Value moderately	Western medicine	Yes	No	Western medicine	A	2	1	0	0-20%	0	0	DK	FALSE	FALSE	FALSE	FALSE	TRUE	DK	FALSE	DK	Agree	Disagree	Agree	Disagree	Agree	Agree	No	No	No	No	No	No	No	No	Never	Never	NA	NA	Left
1	2	4	3	5	Value moderately	Highly value	Value moderately	Value moderately	Value moderately	Highly value	Western medicine	Yes	No	Western medicine	A	2	2	2	0-20%	DK	DK	FALSE	FALSE	FALSE	FALSE	FALSE	TRUE	FALSE	FALSE	Agree	Strongly Agree	Strongly Disagree	Strongly Agree	Strongly Disagree	Strongly Agree	Disagree	No	No	No	No	No	No	No	No	Never	Never	NA	NA	Left
1	5	4	2	3	Value a little	Highly value	Value moderately	Value moderately	Value moderately	Value moderately	Western medicine	Yes	Yes	Western medicine	A	2	2	2	0-20%	0	0	DK	FALSE	FALSE	FALSE	FALSE	DK	DK	FALSE	DK	Strongly Agree	Strongly Disagree	Strongly Agree	Disagree	Strongly Agree	DK	No	No	No	No	No	No	No	No	Never	Never	NA	NA	Left
1	4	5	2	3	Value moderately	Highly value	DK	DK	DK	DK	Western medicine	Yes	No	Western medicine	B	1	1	2	0-20%	DK	DK	FALSE	FALSE	DK	FALSE	TRUE	DK	DK	FALSE	DK	Disagree	Strongly Disagree	Strongly Agree	Disagree	Agree	Agree	No	No	No	No	No	No	No	No	Never	Never	NA	NA	Left
1	5	4	3	2	Value moderately	Highly value	Highly value	Value moderately	Value a little	Value a little	Western medicine	Yes	Yes	Western medicine	B	1	2	2	0-20%	DK	DK	FALSE	FALSE	FALSE	FALSE	DK	DK	DK	FALSE	Agree	Agree	Disagree	Agree	DK	Strongly Agree	DK	No	No	No	No	No	No	No	No	Never	Never	NA	NA	Left
1	5	2	4	3	Value moderately	Value moderately	Value moderately	Value moderately	Value a little	Value a little	Western medicine	Yes	Yes	Western medicine	A	2	1	2	0-20%	3	DK	FALSE	FALSE	FALSE	TRUE	TRUE	DK	TRUE	FALSE	Agree	Agree	Strongly Disagree	Disagree	Agree	Strongly Agree	Agree	Yes	Yes	Yes	No	No	No	No	Yes	Between 6-10 years ago	11-20 times	Relative	village	Left
1	4	5	2	3	Value a little	Highly value	Highly value	Don’t value at all	Don’t value at all	Value moderately	Western medicine	Yes	Yes	Western medicine	A	2	1	1	0-20%	0	0	FALSE	FALSE	DK	FALSE	TRUE	TRUE	TRUE	FALSE	Strongly Agree	Agree	Strongly Disagree	Agree	Disagree	Agree	Agree	No	No	No	No	No	No	No	No	Never	Never	NA	NA	Left
1	2	3	4	5	Value moderately	Highly value	Value a little	Value moderately	Highly value	Value moderately	Western medicine	Yes	Yes	Western medicine	A	2	2	2	0-20%	0	NA	FALSE	FALSE	DK	DK	FALSE	TRUE	TRUE	FALSE	DK	DK	Disagree	Agree	Agree	Strongly Agree	Disagree	No	No	No	No	No	No	No	No	Never	Never	NA	NA	ND
1	2	4	3	5	Value moderately	Value moderately	Value moderately	Value moderately	Value moderately	Value a little	A combination of western and traditional medicine	Yes	Yes	Western medicine	A	2	3	3	0-20%	DK	NA	FALSE	FALSE	FALSE	FALSE	FALSE	DK	TRUE	FALSE	Agree	Strongly Agree	Strongly Disagree	DK	Agree	Strongly Agree	Agree	No	No	No	No	No	No	No	No	Never	Never	NA	NA	Left
1	5	3	4	2	Value a little	Value moderately	Value moderately	Don’t value at all	Don’t value at all	Don’t value at all	Western medicine	No	No	NA	A	2	3	2	0-20%	DK	NA	FALSE	FALSE	FALSE	TRUE	FALSE	TRUE	TRUE	TRUE	Agree	Strongly Agree	Strongly Disagree	Agree	Agree	Agree	Agree	No	Yes	No	No	No	No	No	No	Between 6-10 years ago	1-10 times	Friend	Mondulkiri province	Left
1	2	5	3	4	Value moderately	Value moderately	Value moderately	Value moderately	Value moderately	Value moderately	Western medicine	Yes	Yes	Western medicine	B	1	1	0	0-20%	0	NA	FALSE	FALSE	FALSE	FALSE	FALSE	TRUE	FALSE	FALSE	Agree	Agree	Disagree	Agree	Agree	Agree	DK	No	No	No	No	No	No	No	No	Never	Never	NA	NA	Right
2	1	4	3	5	Value moderately	Highly value	Highly value	Value moderately	Value moderately	Highly value	Western medicine	Yes	No	Western medicine	A	2	0	0	0-20%	DK	NA	FALSE	FALSE	FALSE	FALSE	FALSE	TRUE	TRUE	FALSE	Neither agree nor disagree	Agree	Disagree	DK	Disagree	Strongly Agree	Disagree	No	No	No	No	No	No	No	No	Never	Never	NA	NA	Left
1	ND	ND	ND	ND	Value moderately	Highly value	Highly value	Highly value	Value moderately	Value moderately	Western medicine	No	No	NA	B	3	3	2	0-20%	0	NA	FALSE	FALSE	DK	TRUE	FALSE	FALSE	FALSE	FALSE	Strongly Disagree	Neither agree nor disagree	Strongly Disagree	Strongly Agree	Disagree	Strongly Agree	Strongly Disagree	No	No	No	No	No	No	No	No	Never	Never	NA	NA	ND
1	ND	ND	2	3	Value moderately	Highly value	Highly value	Value moderately	Value moderately	Value moderately	Western medicine	Yes	No	Western medicine	A	5	3	3	0-20%	0	NA	DK	FALSE	FALSE	TRUE	DK	FALSE	TRUE	FALSE	Agree	DK	Agree	Agree	Disagree	Disagree	Disagree	No	No	No	No	No	No	No	No	Never	Never	NA	NA	Left
1	2	3	5	4	Value moderately	Highly value	Highly value	Value a little	Value moderately	Value a little	Western medicine	Yes	No	Western medicine	B	1	2	2	0-20%	DK	NA	FALSE	FALSE	FALSE	TRUE	DK	DK	TRUE	FALSE	Agree	Strongly Agree	Agree	Agree	Agree	Strongly Agree	Agree	No	No	No	No	No	No	No	No	Never	Never	NA	NA	Left
1	3	4	5	2	Highly value	Value moderately	Value moderately	Highly value	Value moderately	Highly value	DK	No	No	NA	B	1	1	2	0-20%	0	NA	DK	FALSE	FALSE	FALSE	FALSE	FALSE	DK	FALSE	Disagree	DK	Disagree	Agree	DK	Strongly Agree	Disagree	No	No	No	No	No	No	No	No	Never	Never	NA	NA	Left
2	3	1	5	4	Value moderately	Highly value	Highly value	Value moderately	Highly value	Highly value	Western medicine	Yes	No	Western medicine	A	1	4	1	0-20%	0	NA	TRUE	FALSE	FALSE	TRUE	TRUE	TRUE	TRUE	FALSE	Agree	Strongly Agree	Strongly Disagree	Strongly Agree	Strongly Disagree	Strongly Agree	DK	No	No	No	No	No	No	No	No	Never	Never	NA	NA	Left
2	3	4	5	1	Value moderately	Highly value	Highly value	Highly value	Highly value	Highly value	Western medicine	Yes	No	Western medicine	A	4	2	1	0-20%	0	NA	FALSE	FALSE	DK	TRUE	FALSE	FALSE	DK	FALSE	Strongly Agree	Agree	DK	DK	DK	Strongly Agree	DK	No	No	No	No	No	No	No	No	Never	Never	NA	NA	Left
1	4	3	5	2	Value moderately	Highly value	Highly value	Value moderately	Value a little	Highly value	A combination of western and traditional medicine	No	Yes	Traditional medicine	A	3	0	1	0-20%	0	NA	FALSE	FALSE	FALSE	FALSE	FALSE	DK	FALSE	FALSE	Agree	Strongly Agree	Disagree	Agree	Disagree	Strongly Agree	Agree	No	No	No	No	No	No	No	No	Never	Never	NA	NA	Left
1	2	3	4	5	Value moderately	Value moderately	Highly value	Highly value	Value moderately	Value moderately	Western medicine	Yes	No	Western medicine	B	3	3	1	0-20%	0	NA	FALSE	FALSE	FALSE	TRUE	FALSE	FALSE	FALSE	FALSE	Disagree	Disagree	Disagree	Agree	Disagree	Agree	Agree	No	No	No	No	No	No	No	No	Never	Never	NA	NA	Right
1	2	3	4	5	Value moderately	Value moderately	Value moderately	Value a little	Value a little	Value moderately	Western medicine	Yes	No	Western medicine	B	1	1	1	0-20%	DK	NA	FALSE	FALSE	FALSE	FALSE	FALSE	FALSE	DK	DK	Agree	Strongly Agree	Strongly Disagree	Disagree	Disagree	Strongly Agree	Disagree	No	No	No	No	No	No	No	No	Never	Never	NA	NA	Left
1	4	5	2	3	Highly value	Value moderately	Highly value	Value moderately	Value moderately	Value moderately	Western medicine	Yes	Yes	Traditional medicine	B	0	1	1	0-20%	1	DK	DK	FALSE	DK	FALSE	DK	TRUE	TRUE	TRUE	Agree	Strongly Agree	Strongly Disagree	DK	Agree	Strongly Agree	Agree	No	No	No	No	No	No	No	No	Never	Never	NA	NA	Left
1	ND	ND	ND	ND	Highly value	Value a little	Highly value	Value a little	Value a little	Value a little	Western medicine	Yes	Yes	Western medicine	A	4	4	1	0-20%	1	1	FALSE	TRUE	FALSE	TRUE	TRUE	TRUE	TRUE	FALSE	Disagree	Agree	Disagree	Disagree	Strongly Disagree	Strongly Agree	Agree	No	No	Yes	No	No	No	No	No	Within the last year	More than 30 times	Relative	Phnom Penh	Left
1	4	5	3	2	Value moderately	Highly value	Value a little	Value moderately	Value moderately	Highly value	ND	Yes	Yes	Traditional medicine	A	4	3	3	0-20%	0	NA	DK	FALSE	FALSE	TRUE	FALSE	FALSE	TRUE	FALSE	Strongly Agree	Agree	Strongly Disagree	Agree	Strongly Agree	Strongly Agree	Disagree	No	No	No	No	No	No	No	No	Never	Never	NA	NA	Left
1	2	3	4	5	Value moderately	Highly value	Highly value	DK	DK	Value moderately	Western medicine	Yes	No	Western medicine	B	1	2	1	0-20%	DK	NA	FALSE	FALSE	FALSE	TRUE	FALSE	DK	DK	DK	Disagree	Agree	Strongly Disagree	Agree	Disagree	Strongly Agree	Agree	No	No	No	No	No	No	No	No	Never	Never	NA	NA	Left
1	2	4	5	3	Value a little	Value moderately	Value moderately	Highly value	Highly value	Don’t value at all	Western medicine	No	No	NA	A	2	2	1	0-20%	0	NA	TRUE	FALSE	FALSE	FALSE	FALSE	FALSE	TRUE	FALSE	Disagree	Agree	Strongly Disagree	Agree	Agree	Strongly Agree	Disagree	No	No	No	No	No	No	No	No	Never	Never	NA	NA	Left
1	3	2	5	4	Highly value	Highly value	Value moderately	Highly value	Highly value	Value moderately	Western medicine	Yes	No	Western medicine	B	1	0	0	0-20%	0	NA	FALSE	FALSE	FALSE	FALSE	FALSE	TRUE	DK	FALSE	Agree	Agree	Strongly Disagree	Strongly Agree	Strongly Disagree	Strongly Agree	DK	No	No	No	No	No	No	No	No	Never	Never	NA	NA	ND
1	5	3	4	2	Value moderately	Highly value	Value moderately	Value moderately	Value moderately	Value moderately	Western medicine	No	No	NA	B	1	0	1	0-20%	0	NA	FALSE	FALSE	FALSE	DK	FALSE	TRUE	TRUE	DK	Agree	Strongly Agree	Disagree	Strongly Agree	Disagree	Strongly Agree	Agree	No	No	No	No	No	No	No	No	Never	Never	NA	NA	Right
1	4	2	3	5	Value moderately	Value a little	Value moderately	Value a little	Highly value	Highly value	Western medicine	Yes	No	Western medicine	A	2	2	0	0-20%	0	NA	FALSE	FALSE	FALSE	FALSE	FALSE	FALSE	FALSE	FALSE	Disagree	Agree	Disagree	Agree	Disagree	Agree	Agree	No	No	No	No	No	No	No	No	Never	Never	NA	NA	Left
1	4	3	2	5	Value moderately	Value moderately	Highly value	Value a little	Value a little	Value moderately	A combination of western and traditional medicine	Yes	Yes	Traditional medicine	A	2	4	3	0-20%	0	NA	FALSE	FALSE	FALSE	TRUE	FALSE	FALSE	TRUE	TRUE	Agree	Agree	Strongly Disagree	Agree	Disagree	Agree	Disagree	No	No	No	No	No	No	No	No	Never	Never	NA	NA	Left
1	4	5	3	2	Value moderately	Highly value	Highly value	Highly value	Highly value	Highly value	Western medicine	Yes	No	Western medicine	B	1	0	0	0-20%	0	NA	TRUE	FALSE	DK	DK	FALSE	FALSE	DK	DK	Agree	Agree	DK	Agree	DK	Agree	Agree	No	No	No	No	No	No	No	No	Never	Never	NA	NA	ND
1	3	4	2	5	Value moderately	Highly value	Value moderately	Value moderately	Highly value	Highly value	Western medicine	Yes	Yes	Western medicine	A	4	1	1	0-20%	0	NA	FALSE	FALSE	FALSE	DK	FALSE	DK	DK	DK	DK	Agree	Strongly Disagree	Agree	DK	Agree	Disagree	No	No	No	No	No	No	No	No	Never	Never	NA	NA	Left
1	3	2	4	5	Value a little	Highly value	Value a little	Value a little	Value a little	Value moderately	Western medicine	Yes	No	Western medicine	A	2	0	1	0-20%	0	NA	FALSE	FALSE	FALSE	TRUE	FALSE	TRUE	FALSE	FALSE	Disagree	Strongly Agree	Strongly Disagree	Strongly Agree	Strongly Disagree	Strongly Agree	DK	No	No	No	No	No	No	No	No	Never	Never	NA	NA	ND
1	2	3	5	4	Value moderately	Highly value	Value moderately	Value a little	Value a little	Value moderately	Western medicine	Yes	No	Western medicine	B	1	0	1	0-20%	0	NA	FALSE	FALSE	DK	DK	FALSE	TRUE	FALSE	FALSE	Agree	Agree	Disagree	Strongly Agree	Disagree	Strongly Agree	Disagree	No	No	No	No	No	No	No	No	Never	Never	NA	NA	Left
1	2	3	4	5	Value moderately	Value moderately	Value moderately	Value moderately	Value moderately	Value moderately	Western medicine	Yes	Yes	Western medicine	A	3	1	1	0-20%	DK	NA	FALSE	FALSE	FALSE	DK	DK	FALSE	FALSE	FALSE	DK	DK	DK	Agree	Disagree	DK	DK	No	No	No	No	No	No	No	No	Never	Never	NA	NA	ND
1	2	3	4	5	Value a little	Value moderately	Value moderately	Highly value	Value moderately	Highly value	Western medicine	Yes	No	Western medicine	A	2	0	1	0-20%	0	NA	FALSE	DK	FALSE	DK	FALSE	DK	DK	FALSE	Agree	Agree	DK	Strongly Agree	Disagree	Strongly Agree	DK	No	No	No	No	No	No	No	No	Never	Never	NA	NA	ND
1	2	3	5	4	Highly value	Highly value	Highly value	Highly value	Highly value	Highly value	Traditional medicine	No	Yes	Traditional medicine	B	1	2	1	0-20%	NA	NA	TRUE	FALSE	FALSE	FALSE	FALSE	TRUE	TRUE	FALSE	Strongly Disagree	Disagree	Disagree	Strongly Agree	Strongly Disagree	Strongly Agree	Strongly Disagree	No	No	No	No	No	No	No	No	Never	Never	NA	NA	Left
1	3	5	4	2	Value moderately	Highly value	Highly value	Highly value	Highly value	Highly value	Western medicine	Yes	No	Western medicine	A	2	4	2	0-20%	NA	NA	FALSE	FALSE	DK	DK	FALSE	TRUE	TRUE	TRUE	Agree	Agree	Disagree	Disagree	DK	Strongly Agree	Strongly Agree	No	No	No	No	No	No	No	No	Never	Never	NA	NA	Left
1	2	5	3	4	Value moderately	Highly value	Value moderately	Value a little	Value a little	Value a little	Western medicine	Yes	Yes	Western medicine	B	1	2	2	0-20%	NA	NA	DK	TRUE	FALSE	FALSE	FALSE	TRUE	FALSE	DK	Agree	Agree	Disagree	Agree	Disagree	Strongly Agree	Agree	No	Yes	No	No	No	No	No	No	Within the last year	1-10 times	Acquaintance	village	Left
5	1	2	4	3	Highly value	Value moderately	Highly value	Highly value	Highly value	Highly value	Western medicine	Yes	Yes	Traditional medicine	A	3	2	3	0-20%	1	10	DK	DK	TRUE	DK	TRUE	TRUE	DK	TRUE	Agree	Strongly Agree	Disagree	Agree	Agree	Agree	DK	No	Yes	Yes	Yes	Yes	Yes	Yes	No	More than 10 years ago	1-10 times	Relative, Acquaintance	village	Left
1	5	4	3	2	Value moderately	Highly value	Highly value	Value moderately	DK	Value moderately	Western medicine	Yes	No	Western medicine	A	2	1	1	0-20%	NA	NA	DK	DK	FALSE	DK	DK	TRUE	TRUE	TRUE	DK	Agree	Disagree	Agree	Disagree	Strongly Agree	Agree	No	No	No	No	No	No	No	No	Never	Never	NA	NA	Left
1	2	3	4	5	Value moderately	Value moderately	Highly value	Value moderately	Value moderately	Value moderately	Western medicine	Yes	Yes	Western medicine	A	2	2	3	0-20%	NA	NA	FALSE	FALSE	FALSE	TRUE	TRUE	TRUE	FALSE	FALSE	Strongly Agree	Strongly Agree	Strongly Disagree	Strongly Agree	Strongly Agree	Strongly Agree	Strongly Agree	No	No	No	No	No	No	No	No	Never	Never	NA	NA	Left
1	2	3	4	5	Value moderately	Highly value	Value moderately	Highly value	Value moderately	Highly value	Western medicine	Yes	No	Western medicine	A	2	2	0	0-20%	3	NA	FALSE	FALSE	FALSE	FALSE	FALSE	TRUE	FALSE	TRUE	Agree	Agree	Disagree	Disagree	Disagree	Agree	Agree	No	No	No	No	No	No	No	No	Never	Never	NA	NA	Right
1	2	4	5	3	Value moderately	Value moderately	Highly value	Highly value	Highly value	Value moderately	Western medicine	Yes	Yes	Western medicine	B	1	2	2	0-20%	NA	NA	FALSE	FALSE	FALSE	FALSE	FALSE	TRUE	FALSE	FALSE	Agree	Agree	Strongly Disagree	Agree	Disagree	Strongly Agree	Disagree	No	No	No	No	No	No	No	No	Never	Never	NA	NA	Left
1	2	4	5	3	Value a little	Highly value	Highly value	Highly value	Value moderately	Highly value	Western medicine	Yes	Yes	Traditional medicine	A	2	2	3	0-20%	3	NA	FALSE	FALSE	FALSE	TRUE	FALSE	FALSE	FALSE	FALSE	Agree	Agree	Strongly Disagree	Agree	Disagree	Strongly Agree	Agree	No	No	No	No	No	No	No	No	Never	Never	NA	NA	Left
1	2	5	3	4	Value moderately	Highly value	Value moderately	Highly value	Highly value	Highly value	A combination of western and traditional medicine	Yes	Yes	Western medicine	A	2	2	3	0-20%	NA	NA	DK	FALSE	FALSE	FALSE	DK	DK	DK	DK	Strongly Agree	Strongly Agree	Strongly Disagree	DK	Disagree	Agree	DK	No	No	No	No	No	No	No	No	Never	Never	NA	NA	Left
1	5	3	4	2	Highly value	Value moderately	Value moderately	Value moderately	Value moderately	Highly value	A combination of western and traditional medicine	Yes	No	Western medicine	B	1	2	2	0-20%	NA	NA	DK	FALSE	FALSE	TRUE	FALSE	TRUE	TRUE	FALSE	Strongly Disagree	Strongly Agree	Strongly Disagree	Disagree	Agree	Strongly Agree	Agree	No	No	No	No	No	No	No	No	Never	Never	NA	NA	Left
1	3	4	5	2	Value moderately	Highly value	Highly value	Highly value	Highly value	Highly value	Western medicine	Yes	Yes	Western medicine	B	3	2	2	0-20%	NA	NA	FALSE	FALSE	FALSE	FALSE	FALSE	FALSE	FALSE	FALSE	Strongly Disagree	Disagree	Strongly Disagree	Strongly Agree	Strongly Disagree	Strongly Agree	Strongly Disagree	No	No	No	No	No	No	No	No	Never	Never	NA	NA	Left
1	3	5	4	2	Value moderately	Highly value	Highly value	Highly value	Highly value	Highly value	A combination of western and traditional medicine	No	No	NA	A	2	1	0	0-20%	NA	NA	FALSE	FALSE	DK	FALSE	FALSE	TRUE	FALSE	FALSE	Agree	Agree	Strongly Disagree	Agree	Disagree	Strongly Agree	DK	No	No	No	No	No	No	No	No	Never	Never	NA	NA	Left
1	2	3	4	5	Value moderately	Highly value	Highly value	Highly value	Value a little	Value moderately	Western medicine	Yes	No	Western medicine	A	2	1	0	0-20%	DK	DK	FALSE	FALSE	FALSE	FALSE	FALSE	TRUE	FALSE	TRUE	Agree	Strongly Agree	Disagree	Strongly Agree	Disagree	Strongly Agree	Agree	No	No	No	No	No	No	No	No	Never	Never	NA	NA	Left
1	2	5	3	4	Value moderately	Highly value	Highly value	Highly value	Value moderately	Highly value	Western medicine	Yes	Yes	Western medicine	A	2	1	1	0-20%	DK	DK	FALSE	FALSE	FALSE	TRUE	TRUE	FALSE	TRUE	TRUE	Strongly Agree	Strongly Agree	Strongly Disagree	Strongly Agree	Strongly Disagree	Strongly Agree	DK	No	No	No	No	No	No	No	Yes	Between 1-5 years ago	1-10 times	Relative	village	Left
1	3	4	2	5	Value a little	Value moderately	Value moderately	DK	DK	DK	Western medicine	Yes	No	Western medicine	A	2	1	1	0-20%	0	0	DK	FALSE	FALSE	TRUE	FALSE	TRUE	TRUE	FALSE	Disagree	Agree	Strongly Disagree	Strongly Agree	Disagree	Strongly Agree	DK	No	No	No	No	No	No	No	No	Never	Never	NA	NA	Left
1	4	5	2	3	Value moderately	Highly value	Highly value	Value moderately	DK	DK	Western medicine	Yes	Yes	Traditional medicine	B	1	1	1	0-20%	2	0	FALSE	FALSE	FALSE	TRUE	FALSE	DK	DK	FALSE	Agree	Strongly Agree	Strongly Disagree	Strongly Agree	Strongly Disagree	Strongly Agree	DK	No	No	No	No	No	No	No	No	Never	Never	NA	NA	Left
1	5	3	4	2	Value moderately	Highly value	Highly value	Highly value	Highly value	Highly value	A combination of western and traditional medicine	Yes	No	Western medicine	B	1	2	1	0-20%	DK	NA	FALSE	FALSE	FALSE	TRUE	DK	FALSE	DK	FALSE	Agree	Strongly Agree	Strongly Disagree	Strongly Agree	Disagree	Strongly Agree	Agree	No	No	No	No	No	No	No	No	Never	Never	NA	NA	Left
1	2	5	3	4	Value moderately	Value moderately	Value moderately	Value moderately	Highly value	DK	A combination of western and traditional medicine	Yes	Yes	both use the same	B	1	2	1	0-20%	DK	DK	FALSE	FALSE	FALSE	TRUE	FALSE	DK	DK	TRUE	Disagree	Agree	Strongly Disagree	Agree	Disagree	Strongly Agree	DK	No	No	No	No	No	No	No	No	Never	Never	NA	NA	Left
1	4	5	2	3	Value moderately	Value moderately	Highly value	Highly value	Highly value	Highly value	A combination of western and traditional medicine	Yes	Yes	Traditional medicine	B	1	1	1	0-20%	DK	DK	FALSE	FALSE	FALSE	TRUE	FALSE	TRUE	TRUE	TRUE	Agree	Strongly Agree	Strongly Disagree	Agree	Disagree	Strongly Agree	Agree	No	No	No	No	No	No	No	No	Never	Never	NA	NA	Left
1	3	5	2	4	Value moderately	Highly value	Value moderately	Value moderately	Value moderately	Highly value	Western medicine	Yes	No	Western medicine	B	1	1	0	0-20%	0	0	FALSE	FALSE	FALSE	FALSE	FALSE	TRUE	TRUE	FALSE	Agree	Agree	Strongly Disagree	Agree	Disagree	DK	DK	No	No	No	No	No	No	No	No	Never	Never	NA	NA	Left
1	5	2	3	4	Value moderately	Highly value	Highly value	Value a little	Value a little	DK	Western medicine	Yes	No	Western medicine	B	1	1	0	0-20%	0	0	DK	FALSE	FALSE	DK	TRUE	TRUE	TRUE	FALSE	Agree	Agree	Strongly Disagree	Agree	Disagree	Agree	DK	No	No	No	No	No	No	No	No	Never	Never	NA	NA	Left
1	2	5	3	4	Value moderately	Highly value	Highly value	Value a little	Value a little	Value moderately	Western medicine	No	No	NA	B	1	1	1	0-20%	0	0	FALSE	FALSE	DK	FALSE	FALSE	TRUE	TRUE	FALSE	Strongly Agree	Strongly Agree	Strongly Disagree	Strongly Agree	Agree	Strongly Agree	DK	No	No	No	No	No	No	No	No	Never	Never	NA	NA	Left
1	2	3	4	5	Highly value	Highly value	Highly value	Value moderately	Value moderately	Value moderately	A combination of western and traditional medicine	No	Yes	Traditional medicine	A	2	2	2	0-20%	DK	DK	FALSE	FALSE	FALSE	FALSE	DK	TRUE	TRUE	TRUE	Agree	Strongly Agree	Strongly Disagree	Agree	Strongly Disagree	Disagree	Agree	No	No	No	No	No	No	No	No	Never	Never	NA	NA	Left
1	5	4	2	3	DK	Highly value	Highly value	Value moderately	Value moderately	Value moderately	Western medicine	Yes	Yes	Western medicine	A	2	1	2	0-20%	DK	NA	FALSE	FALSE	FALSE	TRUE	DK	DK	DK	DK	Agree	DK	DK	DK	Disagree	Strongly Agree	Strongly Agree	No	No	No	No	No	No	No	No	Never	Never	NA	NA	Left
1	5	4	2	3	Value moderately	Value moderately	Highly value	DK	DK	Value moderately	Western medicine	Yes	Yes	Western medicine	B	1	2	3	0-20%	DK	NA	DK	FALSE	FALSE	DK	FALSE	TRUE	TRUE	TRUE	Agree	Agree	Strongly Disagree	Disagree	Disagree	Strongly Agree	Agree	No	No	No	No	No	No	No	Yes	More than 10 years ago	1-10 times	Relative	village	Left
1	3	5	2	4	Value a little	Value moderately	Highly value	Value moderately	Value moderately	Highly value	Western medicine	Yes	Yes	Western medicine	A	2	1	1	0-20%	DK	NA	FALSE	FALSE	FALSE	FALSE	FALSE	FALSE	TRUE	FALSE	Agree	Agree	DK	DK	Disagree	Agree	Agree	No	No	No	No	No	No	No	No	Never	Never	NA	NA	Left
1	3	4	2	5	Don’t value at all	Value moderately	Value moderately	Value a little	Value moderately	Value moderately	Western medicine	Yes	Yes	Western medicine	A	3	3	1	0-20%	0	NA	FALSE	FALSE	FALSE	DK	FALSE	TRUE	DK	FALSE	Strongly Disagree	Disagree	Disagree	Strongly Agree	Strongly Disagree	Strongly Agree	Disagree	No	No	No	No	No	No	No	No	Between 1-5 years ago	1-10 times	Acquaintance	village	Right
1	2	3	4	5	Value moderately	Value moderately	Highly value	Value moderately	Value a little	Value moderately	Western medicine	Yes	Yes	Traditional medicine	B	1	1	1	0-20%	DK	NA	DK	FALSE	FALSE	FALSE	FALSE	TRUE	DK	TRUE	Agree	Strongly Agree	Strongly Disagree	Disagree	Disagree	Disagree	Agree	No	No	No	No	No	No	No	No	Never	Never	NA	NA	Left
1	2	4	3	5	Value a little	Value moderately	Highly value	DK	DK	Value moderately	Western medicine	Yes	No	Western medicine	B	1	1	1	0-20%	DK	NA	FALSE	FALSE	DK	TRUE	DK	TRUE	TRUE	TRUE	Agree	Agree	Strongly Disagree	Strongly Agree	Agree	DK	DK	No	No	No	No	No	No	No	No	Never	Never	NA	NA	Left
1	2	4	3	5	Value moderately	Value moderately	Value moderately	Value moderately	Highly value	Value moderately	Western medicine	No	Yes	Traditional medicine	A	3	1	3	41-60%	7	3	TRUE	FALSE	FALSE	FALSE	FALSE	TRUE	TRUE	TRUE	Agree	Agree	Strongly Disagree	Strongly Agree	Disagree	Strongly Agree	Agree	Yes	Yes	Yes	Yes	No	Yes	Yes	Yes	Between 6-10 years ago	1-10 times	Acquaintance	village	Left
1	5	2	3	4	Highly value	Highly value	Highly value	Highly value	Highly value	Highly value	A combination of western and traditional medicine	Yes	Yes	Traditional medicine	A	2	3	3	0-20%	0	NA	FALSE	FALSE	DK	TRUE	FALSE	DK	DK	FALSE	Strongly Disagree	Agree	Strongly Disagree	Strongly Agree	Strongly Disagree	Strongly Agree	Strongly Disagree	No	No	No	No	No	No	No	No	Never	Never	NA	NA	Left
1	3	2	5	4	Value moderately	Highly value	Value moderately	Highly value	Highly value	Value moderately	Western medicine	Yes	Yes	Traditional medicine	B	1	2	3	0-20%	0	NA	FALSE	FALSE	FALSE	FALSE	FALSE	FALSE	FALSE	FALSE	Disagree	Disagree	Disagree	Agree	Disagree	Agree	Agree	No	No	No	No	No	No	No	No	Never	Never	NA	NA	Left
1	2	4	5	3	Value moderately	Highly value	Value moderately	Value moderately	Highly value	Value moderately	Western medicine	Yes	Yes	Western medicine	A	3	3	3	0-20%	0	NA	FALSE	FALSE	DK	FALSE	FALSE	FALSE	FALSE	FALSE	Agree	Agree	Strongly Disagree	Strongly Agree	DK	Strongly Agree	Disagree	No	No	No	No	No	No	No	No	Never	Never	NA	NA	ND
1	2	3	4	5	Value moderately	Value moderately	Highly value	Highly value	Highly value	Highly value	A combination of western and traditional medicine	Yes	Yes	Traditional medicine	A	2	1	1	0-20%	0	NA	FALSE	FALSE	FALSE	FALSE	DK	DK	DK	FALSE	Agree	Agree	Disagree	Strongly Agree	Disagree	Strongly Agree	Strongly Disagree	No	No	No	No	No	No	No	No	Never	Never	NA	NA	Left
1	3	5	4	2	Value a little	Value moderately	Highly value	Value moderately	Value moderately	Value moderately	Western medicine	Yes	No	Western medicine	B	1	1	2	0-20%	0	NA	DK	FALSE	FALSE	FALSE	FALSE	DK	DK	FALSE	DK	Agree	DK	Agree	Disagree	Strongly Agree	Disagree	No	No	No	No	No	No	No	No	Never	Never	NA	NA	Right
1	4	3	5	2	Value moderately	Highly value	Highly value	Value moderately	Highly value	Highly value	A combination of western and traditional medicine	Yes	Yes	Western medicine	B	1	1	3	21-40%	3	5	FALSE	FALSE	TRUE	TRUE	TRUE	TRUE	TRUE	TRUE	Strongly Agree	Strongly Agree	Disagree	Strongly Agree	Strongly Agree	Strongly Agree	Strongly Agree	No	No	No	No	No	No	No	No	Never	Never	NA	NA	Left
1	3	2	4	5	Value moderately	Value moderately	Highly value	DK	DK	Value moderately	Western medicine	Yes	No	Western medicine	A	2	3	2	0-20%	NA	NA	DK	FALSE	DK	DK	FALSE	DK	FALSE	DK	Neither agree nor disagree	DK	Agree	Agree	Disagree	Strongly Agree	DK	No	No	No	No	No	No	No	No	Never	Never	NA	NA	Left
2	4	3	5	1	Highly value	Highly value	Value moderately	Value moderately	Highly value	Highly value	Western medicine	Yes	No	Western medicine	B	1	0	1	0-20%	NA	NA	FALSE	FALSE	DK	DK	DK	TRUE	FALSE	DK	Agree	DK	Disagree	Agree	Disagree	Agree	Agree	No	No	No	No	No	No	No	No	Never	Never	NA	NA	Left
1	3	4	2	5	Value moderately	Value moderately	Value moderately	Value moderately	Value moderately	Value a little	Western medicine	Yes	No	Western medicine	B	1	1	1	0-20%	4	3	FALSE	FALSE	FALSE	FALSE	FALSE	TRUE	FALSE	FALSE	Agree	Agree	Disagree	Disagree	Disagree	Strongly Agree	Disagree	No	No	No	Yes	No	No	No	No	Between 1-5 years ago	1-10 times	Acquaintance	village	Left
1	2	4	3	5	Highly value	Highly value	Highly value	Highly value	Highly value	Highly value	Western medicine	Yes	Yes	Western medicine	B	1	2	3	0-20%	2	NA	FALSE	FALSE	FALSE	FALSE	FALSE	TRUE	FALSE	FALSE	Strongly Agree	Strongly Agree	Disagree	Agree	Disagree	Agree	Agree	Yes	No	No	No	Yes	No	No	Yes	Between 1-5 years ago	1-10 times	Friend	village	Left
1	2	3	5	4	Highly value	Value moderately	Highly value	Highly value	Highly value	Value moderately	A combination of western and traditional medicine	Yes	Yes	Traditional medicine	B	3	3	2	0-20%	14	10	TRUE	FALSE	TRUE	FALSE	TRUE	TRUE	TRUE	TRUE	Agree	Agree	Disagree	Disagree	Agree	Disagree	Agree	No	No	No	No	No	No	Yes	No	Between 6-10 years ago	More than 30 times	Relative	village	Left
1	2	3	5	4	Highly value	Highly value	Highly value	Highly value	Highly value	Highly value	Western medicine	Yes	No	Western medicine	B	1	1	2	0-20%	NA	NA	FALSE	FALSE	FALSE	FALSE	FALSE	FALSE	FALSE	FALSE	Agree	Agree	Strongly Disagree	Agree	Strongly Disagree	Strongly Agree	Agree	No	No	No	No	No	No	No	No	Never	Never	NA	NA	Left
1	4	5	3	2	Value moderately	Highly value	Highly value	Highly value	Highly value	Value moderately	Western medicine	Yes	No	Western medicine	B	1	3	2	0-20%	NA	NA	FALSE	FALSE	FALSE	FALSE	FALSE	FALSE	FALSE	FALSE	Agree	Strongly Agree	Strongly Disagree	Strongly Disagree	Strongly Disagree	Strongly Agree	Agree	No	No	No	No	No	No	No	No	Never	Never	NA	NA	Left
1	2	3	5	4	Value moderately	Value moderately	Value moderately	Value moderately	Value moderately	Value moderately	Western medicine	Yes	Yes	Traditional medicine	A	2	1	1	0-20%	NA	NA	FALSE	FALSE	FALSE	FALSE	FALSE	FALSE	DK	FALSE	Agree	Strongly Agree	Strongly Disagree	Agree	Strongly Disagree	Strongly Agree	Agree	No	No	No	No	No	No	No	No	Never	Never	NA	NA	Left
1	3	2	5	4	Value moderately	Value moderately	Highly value	Value a little	DK	Don’t value at all	A combination of western and traditional medicine	Yes	No	Western medicine	A	2	2	1	0-20%	NA	NA	FALSE	FALSE	TRUE	TRUE	DK	DK	DK	TRUE	Agree	Strongly Agree	Neither agree nor disagree	Agree	Disagree	Strongly Agree	Agree	No	No	No	No	No	No	No	No	Never	Never	NA	NA	Left
1	2	3	4	5	Value moderately	Highly value	Highly value	Value moderately	Value moderately	Value moderately	Western medicine	Yes	No	Western medicine	B	1	3	3	0-20%	NA	NA	DK	FALSE	DK	DK	DK	FALSE	DK	FALSE	DK	DK	Disagree	DK	Disagree	DK	DK	No	No	No	No	No	No	No	No	Never	Never	NA	NA	Left
1	3	4	2	5	Value moderately	Highly value	Highly value	Highly value	Value moderately	Value moderately	Western medicine	Yes	Yes	Western medicine	B	1	1	2	0-20%	NA	NA	FALSE	FALSE	DK	DK	FALSE	DK	DK	FALSE	DK	DK	Disagree	Agree	Disagree	Agree	Agree	No	No	No	No	No	No	No	No	Never	Never	NA	NA	Right
1	5	4	3	2	Value moderately	Value moderately	Value moderately	Value moderately	Value moderately	Highly value	Traditional medicine	Yes	Yes	Western medicine	A	2	2	2	0-20%	NA	NA	DK	FALSE	FALSE	TRUE	DK	TRUE	TRUE	FALSE	Agree	Strongly Agree	Strongly Disagree	Strongly Agree	Strongly Disagree	Strongly Agree	Strongly Disagree	No	No	No	No	No	No	No	No	Never	Never	NA	NA	Left
1	2	4	3	5	Highly value	Value moderately	Value moderately	Highly value	Value moderately	Highly value	Western medicine	Yes	Yes	Traditional medicine	A	4	1	2	0-20%	NA	NA	TRUE	TRUE	FALSE	TRUE	FALSE	TRUE	FALSE	FALSE	Disagree	Strongly Agree	Strongly Disagree	DK	Agree	Strongly Agree	Strongly Disagree	No	No	No	No	No	No	No	No	Never	Never	NA	NA	Right
1	3	2	5	4	Value moderately	Value moderately	Highly value	Highly value	Highly value	Highly value	A combination of western and traditional medicine	Yes	Yes	Western medicine	B	1	2	2	0-20%	NA	NA	FALSE	FALSE	FALSE	FALSE	FALSE	TRUE	TRUE	TRUE	Agree	Strongly Agree	Strongly Disagree	Agree	Agree	Strongly Agree	Disagree	No	No	No	No	No	No	No	No	Never	Never	NA	NA	Left
1	2	3	4	5	Value moderately	Highly value	Highly value	Highly value	Highly value	Highly value	A combination of western and traditional medicine	No	No	NA	B	1	2	0	0-20%	NA	NA	DK	FALSE	TRUE	DK	DK	TRUE	FALSE	DK	Agree	DK	DK	Agree	Disagree	DK	DK	No	No	No	No	No	No	No	No	Never	Never	NA	NA	Left
1	3	4	2	5	Value moderately	Highly value	Value moderately	Highly value	Highly value	Value moderately	Western medicine	Yes	Yes	Western medicine	A	2	1	1	0-20%	NA	NA	FALSE	FALSE	FALSE	TRUE	FALSE	TRUE	TRUE	TRUE	Strongly Agree	Strongly Agree	Strongly Disagree	Disagree	Strongly Agree	Disagree	Disagree	No	No	No	No	No	No	Yes	Yes	More than 10 years ago	1-10 times	Relative	village	Left
1	5	2	4	3	Value moderately	Highly value	Highly value	Value moderately	Value moderately	Value a little	Western medicine	Yes	Yes	Western medicine	B	1	2	2	0-20%	NA	NA	TRUE	FALSE	TRUE	TRUE	FALSE	TRUE	FALSE	FALSE	Agree	Strongly Agree	Disagree	Agree	Disagree	Agree	Agree	No	No	No	No	No	No	No	No	Never	Never	NA	NA	Left
1	2	5	3	4	Don’t value at all	Highly value	Highly value	Don’t value at all	Don’t value at all	Value a little	Western medicine	Yes	No	Western medicine	A	2	1	2	0-20%	NA	NA	FALSE	FALSE	FALSE	FALSE	TRUE	DK	FALSE	FALSE	Strongly Agree	Strongly Agree	Strongly Disagree	Strongly Disagree	Strongly Agree	Disagree	DK	No	No	No	No	No	No	No	No	Never	Never	NA	NA	Left
1	3	5	4	2	Value a little	Value moderately	Highly value	Value moderately	Value a little	Highly value	Western medicine	Yes	No	Western medicine	A	2	1	1	0-20%	NA	NA	FALSE	FALSE	FALSE	FALSE	FALSE	DK	FALSE	FALSE	Strongly Agree	Strongly Agree	Strongly Disagree	Strongly Agree	Strongly Disagree	Strongly Agree	Strongly Disagree	No	No	No	No	No	No	No	No	Never	Never	NA	NA	Left
1	4	3	2	5	Highly value	Highly value	Highly value	Highly value	Highly value	Highly value	Western medicine	Yes	Yes	Western medicine	A	2	3	3	0-20%	NA	NA	FALSE	FALSE	FALSE	FALSE	FALSE	TRUE	FALSE	FALSE	Strongly Agree	Strongly Agree	Disagree	Strongly Agree	Strongly Agree	Strongly Agree	Strongly Disagree	No	No	No	No	No	No	No	No	Never	Never	NA	NA	Left
2	3	4	1	5	Value a little	Value a little	DK	Value a little	DK	DK	Western medicine	Yes	No	Western medicine	B	1	1	1	0-20%	NA	NA	DK	DK	FALSE	DK	FALSE	DK	DK	DK	Agree	DK	Disagree	DK	DK	Agree	DK	No	No	No	No	No	No	No	No	Never	Never	NA	NA	Left
1	4	2	3	5	Value moderately	Highly value	Highly value	Highly value	Highly value	Highly value	Western medicine	Yes	Yes	Western medicine	A	2	1	1	0-20%	NA	NA	DK	FALSE	DK	TRUE	DK	DK	DK	DK	DK	DK	Disagree	Agree	Disagree	Agree	DK	No	No	No	No	No	No	No	No	Never	Never	NA	NA	Left
1	4	2	5	3	Value moderately	Value moderately	Highly value	Value moderately	Value moderately	Value a little	Western medicine	Yes	Yes	Traditional medicine	A	2	2	1	0-20%	NA	NA	DK	FALSE	FALSE	FALSE	DK	FALSE	DK	FALSE	Agree	Agree	Disagree	DK	Disagree	Strongly Agree	Disagree	No	No	No	No	No	No	No	No	Never	Never	NA	NA	Left
1	3	4	2	5	Value moderately	Value moderately	Value a little	Value a little	Value a little	Value moderately	Western medicine	Yes	Yes	Western medicine	B	1	2	2	0-20%	0	0	FALSE	FALSE	FALSE	FALSE	DK	DK	DK	FALSE	Agree	Agree	Strongly Disagree	Agree	DK	Strongly Agree	Agree	No	No	No	No	No	No	No	No	Never	Never	NA	NA	Left
1	5	4	2	3	Value moderately	Value moderately	Highly value	Value moderately	Value moderately	Value moderately	Western medicine	Yes	Yes	Traditional medicine	B	1	1	2	0-20%	DK	DK	FALSE	FALSE	FALSE	TRUE	FALSE	TRUE	TRUE	TRUE	Agree	Agree	Strongly Disagree	Strongly Agree	Disagree	Strongly Agree	DK	No	No	No	No	No	Yes	No	Yes	Between 1-5 years ago	More than 30 times	Relative	village	Left
1	3	5	2	4	Value moderately	Value moderately	Highly value	Value moderately	Value moderately	Highly value	A combination of western and traditional medicine	Yes	Yes	both use the same	B	1	2	3	0-20%	DK	NA	DK	FALSE	FALSE	DK	FALSE	FALSE	FALSE	FALSE	Strongly Agree	Strongly Agree	Strongly Disagree	DK	Strongly Agree	Strongly Agree	Strongly Agree	No	No	No	No	No	No	No	No	Never	Never	NA	NA	Left
1	3	5	4	2	Value moderately	Value moderately	Value moderately	Don’t value at all	DK	Value a little	Western medicine	Yes	Yes	both use the same	B	1	0	2	0-20%	DK	NA	FALSE	FALSE	DK	FALSE	FALSE	DK	TRUE	FALSE	Disagree	Agree	Strongly Disagree	Agree	Disagree	Strongly Agree	Disagree	No	No	No	No	No	No	No	No	Never	Never	NA	NA	Left
2	5	1	3	4	Value moderately	Highly value	Highly value	Highly value	Highly value	Highly value	Western medicine	Yes	Yes	Western medicine	B	1	0	1	0-20%	DK	NA	DK	FALSE	FALSE	DK	FALSE	FALSE	FALSE	FALSE	Disagree	DK	Strongly Disagree	DK	Disagree	Strongly Agree	DK	No	No	No	No	No	No	No	No	Never	Never	NA	NA	ND
1	4	5	2	3	Value a little	Highly value	Highly value	Value moderately	Value moderately	Value moderately	Western medicine	Yes	Yes	Western medicine	A	2	2	2	0-20%	DK	NA	DK	FALSE	FALSE	DK	FALSE	DK	DK	FALSE	Agree	Agree	Strongly Disagree	Agree	Disagree	Agree	Disagree	No	No	No	No	No	No	No	Yes	More than 10 years ago	1-10 times	Relative	village	Left
1	2	4	3	5	Value moderately	Highly value	Highly value	DK	Value moderately	Value moderately	Western medicine	Yes	Yes	Western medicine	A	2	1	1	0-20%	DK	DK	FALSE	FALSE	FALSE	TRUE	FALSE	TRUE	FALSE	TRUE	Agree	Strongly Agree	Strongly Disagree	Agree	Disagree	Strongly Agree	Agree	No	No	No	No	No	No	No	No	Never	Never	NA	NA	Left
1	3	2	5	4	Value a little	Value moderately	Value moderately	Value a little	Value moderately	Value moderately	Western medicine	Yes	No	Western medicine	A	2	2	2	0-20%	DK	DK	FALSE	FALSE	FALSE	DK	DK	FALSE	FALSE	DK	Agree	Agree	Disagree	DK	Disagree	DK	Agree	No	No	No	No	No	No	No	No	Never	Never	NA	NA	Left
1	5	2	4	3	Value a little	Value moderately	Value moderately	Value moderately	Highly value	Value moderately	Western medicine	Yes	No	Western medicine	A	2	3	1	0-20%	0	0	FALSE	FALSE	FALSE	TRUE	DK	DK	TRUE	FALSE	DK	Disagree	Strongly Disagree	Strongly Agree	Strongly Disagree	Agree	DK	No	No	No	No	No	No	No	No	Never	Never	NA	NA	Right
1	2	3	4	5	Value moderately	Highly value	Value moderately	Value moderately	Value moderately	Value moderately	Western medicine	Yes	No	Western medicine	B	1	1	0	0-20%	0	0	FALSE	FALSE	FALSE	TRUE	FALSE	FALSE	FALSE	FALSE	Agree	Agree	Strongly Disagree	Strongly Agree	DK	DK	DK	No	No	No	No	No	No	No	No	Never	Never	NA	NA	Left
1	4	3	2	5	Highly value	Value moderately	Value a little	Highly value	Value moderately	Don’t value at all	Western medicine	Yes	Yes	Traditional medicine	B	1	2	1	0-20%	DK	NA	FALSE	FALSE	FALSE	TRUE	FALSE	FALSE	FALSE	FALSE	Agree	Disagree	Strongly Disagree	Disagree	Disagree	Agree	Disagree	No	No	No	No	No	No	No	Yes	Within the last year	1-10 times	Friend	village	Left
2	4	5	1	3	Value moderately	Highly value	Value moderately	Value a little	Value a little	Highly value	A combination of western and traditional medicine	Yes	Yes	Western medicine	B	1	1	1	0-20%	4	1	TRUE	FALSE	TRUE	DK	FALSE	TRUE	TRUE	FALSE	Agree	Agree	Strongly Disagree	Strongly Agree	Disagree	Disagree	Agree	No	No	No	No	No	No	No	No	Never	Never	NA	NA	Left
1	2	3	4	5	Highly value	Highly value	Highly value	Highly value	Highly value	Highly value	Western medicine	No	No	NA	A	2	1	1	0-20%	DK	NA	DK	FALSE	DK	DK	FALSE	TRUE	TRUE	TRUE	Agree	Neither agree nor disagree	Disagree	Strongly Agree	Disagree	Strongly Agree	Agree	No	No	No	No	No	No	No	No	Never	Never	NA	NA	Left
1	2	5	3	4	Value moderately	Value moderately	Highly value	Value moderately	DK	Value moderately	Western medicine	Yes	No	Western medicine	B	1	1	0	0-20%	0	NA	DK	FALSE	DK	FALSE	TRUE	TRUE	TRUE	FALSE	Neither agree nor disagree	Agree	Strongly Disagree	Strongly Agree	Disagree	Agree	Agree	No	No	No	No	No	No	No	No	Never	Never	NA	NA	Left
1	3	5	2	4	Value a little	Highly value	Highly value	DK	DK	Highly value	Western medicine	Yes	No	Western medicine	B	1	1	0	0-20%	0	NA	DK	FALSE	DK	FALSE	FALSE	DK	DK	FALSE	Agree	Agree	Strongly Disagree	Agree	Disagree	Agree	Agree	No	No	No	No	No	No	No	No	Never	Never	NA	NA	Left
1	2	4	3	5	Value moderately	Value a little	Value moderately	Don’t value at all	Don’t value at all	Don’t value at all	Western medicine	Yes	Yes	Western medicine	A	2	2	1	0-20%	0	NA	FALSE	FALSE	FALSE	FALSE	FALSE	FALSE	DK	FALSE	Strongly Agree	Strongly Agree	Strongly Disagree	Strongly Agree	Strongly Disagree	Strongly Agree	Strongly Agree	No	No	No	No	No	No	No	No	Never	Never	NA	NA	Left
1	4	5	2	3	Value moderately	Value moderately	Highly value	Value moderately	Highly value	Highly value	Western medicine	Yes	No	Western medicine	B	2	1	1	0-20%	DK	NA	FALSE	FALSE	FALSE	FALSE	FALSE	DK	DK	FALSE	Agree	Agree	Strongly Disagree	DK	Disagree	Agree	Agree	No	No	No	No	No	No	No	No	Never	Never	NA	NA	Left
1	2	5	3	4	Highly value	Value moderately	Highly value	Don’t value at all	Don’t value at all	DK	A combination of western and traditional medicine	Yes	Yes	both use the same	B	1	1	1	0-20%	0	0	FALSE	FALSE	DK	DK	TRUE	TRUE	DK	FALSE	DK	Agree	Strongly Disagree	Agree	Disagree	Agree	Agree	No	No	No	No	No	Yes	No	No	Within the last year	1-10 times	Acquaintance	village	Left
1	3	2	4	5	Value moderately	Highly value	Value moderately	Value a little	Value a little	Value moderately	Western medicine	Yes	Yes	Western medicine	A	2	2	3	21-40%	2	3	FALSE	FALSE	FALSE	TRUE	FALSE	TRUE	TRUE	TRUE	Agree	Agree	Disagree	DK	Agree	Agree	DK	Yes	No	No	No	No	No	No	Yes	Between 6-10 years ago	1-10 times	Acquaintance	village	Left
1	2	4	3	5	Value moderately	Highly value	Highly value	Value moderately	Value moderately	Value moderately	Western medicine	Yes	Yes	Western medicine	A	2	3	3	0-20%	DK	NA	FALSE	FALSE	DK	TRUE	TRUE	TRUE	FALSE	FALSE	Agree	Agree	Strongly Disagree	Agree	Agree	Strongly Agree	DK	No	No	No	No	No	No	No	No	Never	Never	NA	NA	Left
1	2	4	5	3	Value moderately	Highly value	Highly value	Highly value	Highly value	Highly value	A combination of western and traditional medicine	Yes	Yes	Western medicine	A	2	1	1	0-20%	0	NA	DK	FALSE	TRUE	DK	DK	TRUE	TRUE	FALSE	Disagree	Strongly Agree	Agree	Strongly Agree	Strongly Disagree	Strongly Agree	Strongly Disagree	No	No	No	No	No	No	No	No	Never	Never	NA	NA	ND
2	4	3	5	1	Value moderately	Value moderately	Highly value	Value moderately	Highly value	Value moderately	A combination of western and traditional medicine	Yes	Yes	Traditional medicine	A	2	2	2	0-20%	DK	NA	FALSE	FALSE	FALSE	TRUE	FALSE	FALSE	FALSE	FALSE	Disagree	Strongly Agree	Strongly Disagree	DK	Strongly Agree	Strongly Agree	Disagree	No	No	No	No	No	No	No	No	Never	Never	NA	NA	Left
1	3	2	4	5	Value a little	Highly value	Value moderately	Value a little	Don’t value at all	Value a little	Western medicine	Yes	Yes	Western medicine	B	0	1	1	0-20%	DK	NA	FALSE	FALSE	FALSE	FALSE	FALSE	DK	DK	DK	DK	Agree	Strongly Disagree	Agree	Disagree	Strongly Agree	DK	No	No	No	No	No	No	No	No	Never	Never	NA	NA	Left
1	2	4	5	3	Value moderately	Highly value	Highly value	Highly value	Highly value	Highly value	Western medicine	Yes	Yes	Western medicine	A	4	5	3	0-20%	0	NA	FALSE	FALSE	FALSE	TRUE	FALSE	DK	FALSE	FALSE	Disagree	DK	Strongly Disagree	DK	Strongly Disagree	Strongly Agree	Agree	No	No	No	No	No	No	No	No	Never	Never	NA	NA	ND
1	2	3	4	5	Highly value	Don’t value at all	Value a little	Highly value	Highly value	Highly value	DK	No	Yes	Traditional medicine	A	2	2	2	0-20%	0	NA	TRUE	FALSE	FALSE	TRUE	TRUE	FALSE	TRUE	FALSE	Strongly Agree	Strongly Agree	Disagree	Agree	Agree	DK	Strongly Agree	No	No	No	No	No	No	No	No	Never	Never	NA	NA	Left
1	4	3	5	2	Value moderately	Value moderately	Highly value	Value moderately	Value moderately	Value moderately	Western medicine	No	No	NA	A	2	2	1	0-20%	DK	NA	FALSE	FALSE	DK	DK	FALSE	DK	DK	FALSE	Disagree	Strongly Agree	Strongly Disagree	DK	Disagree	Strongly Agree	Agree	No	No	No	No	No	No	No	No	Never	Never	NA	NA	Left
4	5	3	2	1	Value a little	Value moderately	Value moderately	Highly value	Highly value	Value moderately	Western medicine	Yes	No	Western medicine	B	3	2	2	0-20%	0	NA	DK	FALSE	DK	DK	FALSE	FALSE	FALSE	FALSE	DK	DK	Disagree	Agree	Disagree	Agree	Disagree	No	No	No	No	No	No	No	No	Never	Never	NA	NA	ND
1	5	2	3	4	Value a little	Value moderately	Highly value	Value moderately	Value a little	Value a little	Western medicine	Yes	No	Western medicine	B	1	1	0	0-20%	DK	NA	FALSE	FALSE	FALSE	TRUE	FALSE	TRUE	FALSE	FALSE	DK	Agree	Strongly Disagree	Agree	Agree	Strongly Agree	Agree	No	No	No	No	No	No	No	No	Never	Never	NA	NA	Left
1	3	2	4	5	Value a little	Value moderately	Value moderately	DK	DK	Value moderately	Western medicine	Yes	No	Western medicine	B	1	2	1	0-20%	DK	NA	FALSE	FALSE	FALSE	TRUE	DK	TRUE	FALSE	FALSE	Agree	Strongly Agree	Strongly Disagree	Strongly Agree	Agree	Agree	DK	No	No	No	No	No	No	No	No	Never	Never	NA	NA	Right
1	2	4	3	5	Value moderately	Highly value	Highly value	Value a little	Value a little	Value moderately	A combination of western and traditional medicine	Yes	No	Western medicine	B	1	2	2	0-20%	DK	NA	FALSE	FALSE	FALSE	TRUE	TRUE	FALSE	FALSE	FALSE	Disagree	Disagree	Strongly Disagree	Strongly Agree	Agree	Strongly Agree	Disagree	No	No	No	No	No	No	No	No	Never	Never	NA	NA	Left
1	2	3	4	5	Value moderately	Value moderately	Highly value	Highly value	Highly value	Highly value	Western medicine	Yes	Yes	Western medicine	A	2	1	1	0-20%	DK	NA	DK	FALSE	DK	DK	FALSE	DK	DK	FALSE	Neither agree nor disagree	Neither agree nor disagree	Disagree	Agree	DK	Agree	Agree	No	No	No	No	No	No	No	No	Never	Never	NA	NA	ND
2	1	3	4	5	Value moderately	Value moderately	Value moderately	Value a little	Value moderately	Value a little	Western medicine	Yes	No	Western medicine	B	1	1	1	0-20%	0	NA	DK	FALSE	FALSE	FALSE	FALSE	FALSE	FALSE	FALSE	Disagree	Agree	Disagree	Agree	Disagree	Agree	Agree	No	No	No	No	No	No	No	No	Never	Never	NA	NA	Left
1	2	3	4	5	Value moderately	Highly value	Highly value	Value moderately	Value moderately	Value moderately	Western medicine	Yes	No	Western medicine	B	1	1	1	0-20%	DK	NA	FALSE	FALSE	FALSE	DK	FALSE	DK	FALSE	FALSE	Agree	Agree	DK	Disagree	DK	Agree	Agree	No	No	No	No	No	No	No	No	Never	Never	NA	NA	ND
1	3	2	4	5	Value moderately	Value moderately	Value moderately	Value moderately	Value moderately	Value moderately	Western medicine	Yes	Yes	Western medicine	B	1	1	1	0-20%	0	NA	FALSE	FALSE	FALSE	TRUE	FALSE	TRUE	TRUE	FALSE	Agree	Agree	Strongly Disagree	Agree	Agree	Strongly Agree	Agree	No	No	No	No	No	No	No	No	Never	Never	NA	NA	Left
1	2	4	3	5	Value a little	Value moderately	Value moderately	Value moderately	Value moderately	Value moderately	Western medicine	Yes	Yes	Western medicine	B	1	2	2	0-20%	DK	NA	FALSE	FALSE	DK	TRUE	TRUE	DK	DK	DK	Agree	Strongly Agree	Strongly Disagree	Agree	Disagree	Strongly Agree	DK	No	No	No	No	No	No	No	No	Never	Never	NA	NA	Right
1	3	2	4	5	Value moderately	Highly value	Value moderately	Value moderately	Value moderately	Highly value	Western medicine	Yes	No	Western medicine	A	2	4	3	0-20%	1	2	FALSE	FALSE	FALSE	DK	FALSE	FALSE	FALSE	FALSE	Agree	DK	Disagree	Agree	Disagree	DK	Agree	No	No	No	No	No	No	No	No	Never	Never	NA	NA	ND
1	3	2	5	4	Value a little	Highly value	Value moderately	Highly value	Value moderately	Value moderately	Western medicine	Yes	No	Western medicine	B	3	3	2	0-20%	0	NA	FALSE	FALSE	FALSE	DK	FALSE	FALSE	TRUE	FALSE	Agree	Strongly Agree	Disagree	Disagree	Agree	Strongly Agree	Disagree	No	No	No	No	No	No	No	No	Never	Never	NA	NA	Left
1	5	4	3	2	Highly value	Highly value	Highly value	Highly value	Highly value	Highly value	Western medicine	Yes	No	Western medicine	B	1	2	2	0-20%	0	NA	DK	FALSE	FALSE	FALSE	FALSE	DK	TRUE	FALSE	Agree	Strongly Agree	Strongly Disagree	Agree	Agree	Strongly Agree	Disagree	No	No	No	No	No	No	No	No	Never	Never	NA	NA	Left
1	4	3	2	5	Highly value	Highly value	Highly value	Value moderately	Value moderately	Value a little	DK	No	Yes	Traditional medicine	A	1	1	0	0-20%	0	NA	FALSE	FALSE	FALSE	DK	TRUE	TRUE	TRUE	FALSE	Agree	Agree	Disagree	Disagree	Agree	Agree	Disagree	No	Yes	No	No	No	Yes	Yes	Yes	Within the last year	1-10 times	Use by myself	Preh Vihear province	Left
1	5	4	3	2	Highly value	Highly value	Highly value	Highly value	Highly value	Highly value	A combination of western and traditional medicine	Yes	Yes	Traditional medicine	A	2	2	2	0-20%	0	NA	DK	FALSE	FALSE	TRUE	FALSE	TRUE	DK	TRUE	Disagree	Strongly Agree	Strongly Disagree	Strongly Agree	Disagree	Strongly Agree	Agree	No	No	No	No	No	No	No	No	Never	Never	NA	NA	Left
1	5	3	4	2	Highly value	Highly value	Highly value	Value moderately	Value moderately	Value moderately	Western medicine	Yes	Yes	Western medicine	B	1	1	1	0-20%	0	NA	FALSE	FALSE	FALSE	FALSE	FALSE	DK	DK	FALSE	DK	Agree	Strongly Disagree	Agree	DK	Strongly Agree	DK	No	No	No	No	No	No	No	No	Never	Never	NA	NA	Left
1	2	4	3	5	Value moderately	Highly value	Highly value	Value moderately	Value moderately	Value moderately	Western medicine	Yes	No	Western medicine	B	1	2	1	0-20%	DK	NA	FALSE	FALSE	FALSE	TRUE	FALSE	TRUE	FALSE	FALSE	Agree	Agree	Strongly Disagree	Agree	Disagree	Agree	Agree	No	No	No	No	No	No	No	No	Never	Never	NA	NA	Left
1	4	3	2	5	Value moderately	Value moderately	Value a little	Value moderately	Value moderately	Value moderately	Western medicine	Yes	No	Western medicine	A	4	3	2	0-20%	0	NA	FALSE	FALSE	FALSE	FALSE	FALSE	FALSE	FALSE	TRUE	Agree	Agree	Strongly Disagree	Agree	Agree	Agree	Disagree	No	No	No	No	No	No	No	No	Never	Never	NA	NA	ND
1	2	5	3	4	Highly value	Highly value	Highly value	Value a little	Value a little	Value moderately	A combination of western and traditional medicine	Yes	No	Western medicine	B	1	1	1	0-20%	NA	NA	FALSE	FALSE	DK	DK	FALSE	TRUE	FALSE	FALSE	Strongly Agree	Disagree	Strongly Disagree	Strongly Agree	Strongly Disagree	Strongly Agree	Strongly Disagree	No	No	No	No	No	No	No	No	Never	Never	NA	NA	Left
1	4	3	5	2	Value moderately	Highly value	Highly value	Highly value	Highly value	Highly value	A combination of western and traditional medicine	Yes	No	Western medicine	A	1	2	2	21-40%	NA	NA	TRUE	FALSE	FALSE	TRUE	FALSE	DK	FALSE	TRUE	Strongly Disagree	Disagree	Agree	Strongly Agree	Strongly Disagree	Strongly Agree	Agree	No	No	No	No	No	No	No	No	Never	Never	NA	NA	Right
1	4	3	5	2	Value moderately	Value moderately	Highly value	Don’t value at all	Value moderately	Value moderately	Western medicine	Yes	No	Western medicine	A	2	1	1	0-20%	NA	NA	FALSE	FALSE	DK	TRUE	DK	TRUE	FALSE	FALSE	Disagree	Agree	Strongly Disagree	Agree	Disagree	Strongly Agree	Disagree	No	No	No	No	No	No	No	No	Never	Never	NA	NA	Left
1	4	ND	ND	2	Value moderately	Value moderately	Highly value	Value moderately	Value a little	Value moderately	A combination of western and traditional medicine	Yes	Yes	Western medicine	A	2	1	3	0-20%	NA	NA	FALSE	FALSE	DK	DK	FALSE	TRUE	TRUE	TRUE	Agree	Strongly Agree	Strongly Disagree	Agree	Disagree	Agree	Agree	No	No	No	No	No	No	No	No	Never	Never	NA	NA	Left
1	2	5	4	3	Value moderately	Highly value	Highly value	Value moderately	Highly value	Highly value	A combination of western and traditional medicine	Yes	Yes	Traditional medicine	B	1	2	3	0-20%	NA	NA	DK	FALSE	FALSE	DK	FALSE	TRUE	TRUE	FALSE	Strongly Agree	Strongly Agree	Disagree	Strongly Agree	Strongly Disagree	Strongly Agree	Agree	No	No	No	No	No	No	No	No	Never	Never	NA	NA	Left
1	4	2	5	3	Value moderately	Value moderately	Highly value	Value a little	Value moderately	Value moderately	A combination of western and traditional medicine	Yes	Yes	Traditional medicine	A	2	2	2	0-20%	NA	NA	DK	FALSE	FALSE	FALSE	FALSE	FALSE	FALSE	FALSE	DK	DK	Disagree	Disagree	Disagree	Strongly Agree	Disagree	No	No	No	No	No	No	No	No	Never	Never	NA	NA	Left
1	4	2	5	3	Highly value	Highly value	Highly value	Highly value	Value moderately	Highly value	A combination of western and traditional medicine	Yes	Yes	Western medicine	B	1	2	2	0-20%	NA	NA	FALSE	FALSE	FALSE	TRUE	FALSE	TRUE	FALSE	FALSE	Strongly Agree	Strongly Agree	Agree	Strongly Agree	Agree	Strongly Agree	Strongly Agree	Yes	Yes	Yes	Yes	Yes	Yes	Yes	Yes	Between 1-5 years ago	1-10 times	Relative	village	Right
1	3	4	2	5	Value moderately	Highly value	Value moderately	Value moderately	Highly value	Highly value	Western medicine	Yes	No	Western medicine	B	1	2	2	0-20%	NA	NA	DK	DK	DK	TRUE	FALSE	TRUE	TRUE	DK	Agree	Strongly Agree	Disagree	Agree	Disagree	Agree	Agree	No	No	No	No	No	No	No	No	Never	Never	NA	NA	Left
1	2	5	3	4	Value a little	Value moderately	Value moderately	Value a little	Value a little	Highly value	Western medicine	Yes	No	Western medicine	B	1	1	1	0-20%	NA	NA	FALSE	FALSE	DK	FALSE	FALSE	FALSE	FALSE	FALSE	Strongly Agree	Strongly Agree	Strongly Disagree	Agree	Disagree	Strongly Agree	Strongly Disagree	No	No	No	No	No	No	No	No	Never	Never	NA	NA	Left
1	2	4	3	5	Value moderately	Value moderately	Value moderately	Highly value	Value moderately	Highly value	Western medicine	Yes	Yes	Western medicine	B	1	1	1	0-20%	NA	NA	TRUE	FALSE	TRUE	TRUE	FALSE	TRUE	TRUE	TRUE	Agree	Strongly Agree	Disagree	Agree	Disagree	Disagree	Agree	No	No	No	No	No	No	No	No	Never	Never	NA	NA	Left
1	2	3	4	5	Value a little	Highly value	Value moderately	Highly value	Value a little	Highly value	Western medicine	Yes	No	Western medicine	B	1	2	2	0-20%	NA	NA	FALSE	FALSE	FALSE	TRUE	TRUE	TRUE	TRUE	FALSE	Strongly Agree	Strongly Agree	Strongly Disagree	Agree	Disagree	Agree	Disagree	Yes	No	Yes	No	No	Yes	No	Yes	More than 10 years ago	1-10 times	Acquaintance	ND	Left
1	3	5	2	4	Highly value	Highly value	Highly value	Highly value	Value moderately	Value moderately	A combination of western and traditional medicine	Yes	Yes	Western medicine	B	2	2	3	0-20%	NA	NA	FALSE	FALSE	FALSE	TRUE	FALSE	TRUE	DK	TRUE	Agree	Agree	Strongly Disagree	Disagree	Disagree	Disagree	Agree	No	No	No	No	No	No	No	No	Never	Never	NA	NA	Left
1	3	4	2	5	Highly value	Highly value	Highly value	Highly value	Highly value	Highly value	A combination of western and traditional medicine	Yes	Yes	Western medicine	A	2	2	2	0-20%	NA	NA	DK	FALSE	FALSE	FALSE	FALSE	DK	DK	DK	Agree	Strongly Agree	Strongly Disagree	Agree	Disagree	Agree	Agree	No	No	No	No	No	No	No	No	Never	Never	NA	NA	Left
1	3	5	2	4	Value moderately	Highly value	Value a little	Value moderately	Value moderately	Value moderately	Western medicine	Yes	No	Western medicine	B	1	1	1	0-20%	NA	NA	FALSE	FALSE	FALSE	FALSE	FALSE	FALSE	FALSE	FALSE	DK	Agree	Disagree	Agree	Disagree	Strongly Agree	Agree	No	No	No	No	No	No	No	No	Never	Never	NA	NA	Left
1	2	5	3	4	Value moderately	Highly value	Value moderately	Value a little	Value a little	Highly value	Western medicine	Yes	Yes	Western medicine	B	1	2	2	0-20%	DK	DK	FALSE	FALSE	FALSE	TRUE	TRUE	TRUE	TRUE	TRUE	Agree	Strongly Agree	Strongly Disagree	Agree	Strongly Disagree	Strongly Agree	Agree	No	No	No	No	No	No	No	No	Never	Never	NA	NA	Left
1	3	4	2	5	Value moderately	Highly value	Highly value	Highly value	Value moderately	Value moderately	Western medicine	Yes	No	Western medicine	A	2	3	2	81-100%	1	4	FALSE	FALSE	FALSE	TRUE	TRUE	TRUE	DK	DK	Agree	Strongly Agree	Strongly Disagree	Agree	Agree	Disagree	Disagree	No	No	No	Yes	No	No	No	No	Between 1-5 years ago	1-10 times	Relative	village	Left
1	3	5	2	4	Value moderately	Value moderately	Value moderately	Don’t value at all	DK	DK	Western medicine	Yes	Yes	Western medicine	A	2	2	1	0-20%	DK	DK	FALSE	FALSE	FALSE	FALSE	DK	DK	DK	DK	DK	Agree	Strongly Disagree	Agree	Strongly Disagree	Agree	DK	No	No	No	No	No	No	No	No	Never	Never	NA	NA	Left
1	2	5	4	3	Value moderately	Highly value	Value moderately	Value moderately	Don’t value at all	Value moderately	Western medicine	Yes	No	Western medicine	B	1	1	1	0-20%	DK	DK	FALSE	FALSE	FALSE	FALSE	FALSE	TRUE	FALSE	FALSE	Agree	Agree	Strongly Disagree	Disagree	Disagree	Agree	DK	No	No	No	No	No	No	No	No	Never	Never	NA	NA	Left
1	3	4	2	5	Value moderately	Highly value	Highly value	Value moderately	Value moderately	Highly value	Western medicine	Yes	Yes	Western medicine	B	1	1	1	0-20%	DK	DK	FALSE	FALSE	FALSE	FALSE	FALSE	FALSE	FALSE	FALSE	Agree	Strongly Agree	Strongly Disagree	Agree	Disagree	Strongly Agree	Agree	No	No	No	No	No	No	No	No	Never	Never	NA	NA	Left
1	3	5	2	4	Value a little	Value moderately	Value moderately	Value moderately	Value moderately	Value moderately	Western medicine	No	No	NA	A	2	1	1	0-20%	0	0	DK	FALSE	FALSE	FALSE	FALSE	TRUE	FALSE	FALSE	Neither agree nor disagree	Agree	Strongly Disagree	Disagree	Disagree	Agree	Disagree	No	No	No	No	No	No	No	No	Never	Never	NA	NA	Left
1	5	4	2	3	Value moderately	Highly value	Value moderately	Don’t value at all	Value moderately	Highly value	Western medicine	Yes	No	Western medicine	B	1	2	1	0-20%	DK	DK	FALSE	FALSE	DK	FALSE	TRUE	TRUE	FALSE	FALSE	Agree	Agree	Strongly Disagree	Agree	Disagree	Agree	DK	No	No	No	No	No	No	No	No	Never	Never	NA	NA	Left
1	2	3	5	4	Value a little	Highly value	Highly value	Value moderately	Value moderately	Highly value	Western medicine	Yes	No	Western medicine	A	2	3	2	0-20%	0	0	TRUE	FALSE	FALSE	DK	FALSE	FALSE	TRUE	FALSE	Strongly Agree	Strongly Agree	Strongly Disagree	Strongly Agree	Disagree	Strongly Agree	DK	No	No	No	No	No	No	No	No	Never	Never	NA	NA	Right
1	2	5	3	4	Value moderately	Highly value	Value moderately	Value moderately	Value moderately	Highly value	Western medicine	Yes	Yes	Western medicine	A	1	1	1	21-40%	1	30	FALSE	FALSE	FALSE	FALSE	FALSE	TRUE	FALSE	TRUE	Agree	Strongly Agree	Strongly Disagree	Strongly Agree	Disagree	Strongly Agree	Disagree	No	No	No	No	No	No	No	No	Never	Never	NA	NA	Left
1	2	4	5	3	Value a little	Value moderately	Highly value	Don’t value at all	Value a little	Value moderately	A combination of western and traditional medicine	Yes	Yes	Western medicine	A	2	3	2	0-20%	0	0	FALSE	FALSE	DK	FALSE	FALSE	TRUE	TRUE	FALSE	Disagree	Agree	Strongly Disagree	Strongly Agree	Strongly Disagree	Agree	Agree	No	No	No	No	No	No	No	No	Never	Never	NA	NA	Left
1	4	5	2	3	Value moderately	Highly value	Highly value	Value moderately	Highly value	Highly value	Western medicine	Yes	No	Western medicine	B	1	1	1	0-20%	0	NA	DK	FALSE	FALSE	TRUE	FALSE	TRUE	TRUE	FALSE	Agree	Agree	Strongly Disagree	Agree	Disagree	Agree	Agree	No	No	No	No	No	No	No	No	Never	Never	NA	NA	Left
1	2	4	3	5	Value moderately	Value moderately	Value moderately	Value moderately	Value moderately	Value moderately	A combination of western and traditional medicine	Yes	Yes	Western medicine	B	1	1	2	0-20%	DK	DK	DK	FALSE	FALSE	FALSE	FALSE	FALSE	FALSE	FALSE	Agree	Strongly Agree	Strongly Disagree	Agree	Strongly Disagree	Strongly Agree	Agree	No	No	No	No	No	No	No	No	Never	Never	NA	NA	Left
1	5	4	3	2	Value moderately	Value moderately	Highly value	Highly value	Value moderately	Highly value	Western medicine	No	Yes	Traditional medicine	B	1	1	2	0-20%	DK	DK	FALSE	FALSE	FALSE	TRUE	DK	TRUE	TRUE	DK	Strongly Agree	Strongly Agree	Strongly Disagree	Disagree	Disagree	Strongly Agree	Agree	Yes	No	No	No	No	Yes	Yes	Yes	Within the last year	1-10 times	Relative	village	Left
1	2	4	5	3	Value a little	Highly value	Highly value	DK	DK	Value moderately	Western medicine	Yes	No	Western medicine	A	2	1	1	0-20%	0	0	DK	FALSE	FALSE	DK	FALSE	FALSE	FALSE	FALSE	DK	DK	Strongly Disagree	Strongly Agree	DK	DK	DK	No	No	No	No	No	No	No	No	Never	Never	NA	NA	Right
1	5	4	3	2	Value moderately	Value moderately	Highly value	Value moderately	DK	Value moderately	Western medicine	Yes	Yes	Western medicine	B	1	1	2	0-20%	0	NA	DK	FALSE	FALSE	FALSE	FALSE	DK	FALSE	DK	Agree	Agree	Strongly Disagree	DK	Disagree	Strongly Agree	DK	No	No	No	No	No	No	No	No	Never	Never	NA	NA	Left
1	4	5	2	3	Value moderately	Value moderately	Value moderately	Value moderately	ND	Don’t value at all	Western medicine	Yes	No	Western medicine	B	1	1	2	0-20%	DK	NA	TRUE	FALSE	FALSE	FALSE	FALSE	TRUE	FALSE	FALSE	DK	Agree	Strongly Disagree	Agree	Strongly Disagree	Disagree	Disagree	No	No	No	No	No	No	No	No	Never	Never	NA	NA	Left
1	4	2	3	5	Value a little	Value moderately	Highly value	Value a little	Value a little	Value moderately	Western medicine	Yes	Yes	Western medicine	A	2	2	3	0-20%	DK	DK	FALSE	FALSE	FALSE	FALSE	FALSE	TRUE	TRUE	FALSE	Agree	Agree	Strongly Disagree	Agree	Disagree	Strongly Agree	Agree	No	No	No	No	No	No	No	No	Never	Never	NA	NA	Left
1	3	2	5	4	Value moderately	Highly value	Value moderately	Value moderately	Value moderately	Highly value	A combination of western and traditional medicine	Yes	No	Western medicine	A	2	2	2	0-20%	DK	NA	FALSE	FALSE	TRUE	TRUE	FALSE	TRUE	FALSE	FALSE	DK	Disagree	Strongly Disagree	Strongly Agree	DK	Strongly Agree	Agree	No	No	No	No	No	No	No	No	Never	Never	NA	NA	Left
1	5	2	4	3	Value moderately	Value moderately	Highly value	Highly value	Highly value	Value moderately	Western medicine	Yes	Yes	Western medicine	B	3	1	2	0-20%	DK	NA	DK	FALSE	TRUE	ND	DK	FALSE	DK	TRUE	Strongly Agree	Agree	Agree	Agree	DK	Strongly Agree	Agree	No	No	No	No	No	No	No	No	Never	Never	NA	NA	Right
1	5	3	4	2	Value moderately	Value moderately	Highly value	Value moderately	Value moderately	Value a little	A combination of western and traditional medicine	Yes	Yes	Traditional medicine	B	2	1	2	0-20%	0	NA	FALSE	FALSE	FALSE	FALSE	FALSE	DK	FALSE	FALSE	Strongly Disagree	Disagree	Disagree	Agree	Disagree	Agree	Disagree	No	No	No	No	No	No	No	No	Never	Never	NA	NA	ND
1	5	4	3	2	Value a little	Highly value	Value moderately	Highly value	Highly value	Value a little	Western medicine	No	No	NA	A	3	2	1	0-20%	0	NA	TRUE	FALSE	DK	TRUE	TRUE	FALSE	DK	TRUE	Agree	DK	Disagree	Agree	Agree	Agree	Disagree	No	No	No	No	No	No	No	No	Never	Never	NA	NA	Left
1	2	4	5	3	Value moderately	Highly value	Highly value	Value moderately	Highly value	Highly value	Western medicine	Yes	No	Western medicine	A	3	4	0	0-20%	DK	NA	DK	FALSE	FALSE	TRUE	TRUE	DK	DK	FALSE	Disagree	DK	Disagree	Strongly Agree	Agree	Strongly Agree	Agree	No	No	No	No	No	No	No	No	Never	Never	NA	NA	ND
1	5	3	4	2	Don’t value at all	Highly value	Highly value	Highly value	Highly value	Highly value	Western medicine	Yes	No	Western medicine	A	2	4	1	0-20%	0	NA	FALSE	FALSE	TRUE	TRUE	DK	TRUE	FALSE	FALSE	DK	Agree	DK	Strongly Agree	Agree	Strongly Agree	Agree	No	No	No	No	No	No	No	No	Never	Never	NA	NA	Right
1	2	4	5	3	Value moderately	Highly value	Highly value	Highly value	Highly value	Value moderately	Western medicine	Yes	No	Western medicine	A	2	1	1	0-20%	0	NA	FALSE	FALSE	FALSE	TRUE	FALSE	FALSE	FALSE	FALSE	Agree	Strongly Agree	Disagree	Agree	Disagree	Strongly Agree	Disagree	No	No	No	No	No	No	No	No	Never	Never	NA	NA	Left
1	5	3	4	2	Highly value	Highly value	Highly value	Don’t value at all	Don’t value at all	Value a little	Western medicine	No	No	NA	B	1	1	1	0-20%	0	NA	FALSE	FALSE	FALSE	FALSE	FALSE	TRUE	TRUE	FALSE	Agree	Strongly Agree	Strongly Disagree	Agree	Agree	Strongly Agree	Agree	No	No	No	No	No	No	No	No	Never	Never	NA	NA	Left
1	3	4	5	2	Value moderately	Value a little	Highly value	Highly value	Highly value	Highly value	A combination of western and traditional medicine	Yes	Yes	Traditional medicine	B	1	1	2	0-20%	0	NA	FALSE	FALSE	FALSE	TRUE	FALSE	FALSE	FALSE	FALSE	DK	Agree	Disagree	Agree	Disagree	Agree	Disagree	No	No	No	No	No	No	No	No	Never	Never	NA	NA	Right
1	5	2	3	4	Value moderately	Highly value	Highly value	Value moderately	Value moderately	Value moderately	Western medicine	No	No	NA	B	1	1	0	0-20%	0	NA	FALSE	FALSE	FALSE	FALSE	FALSE	TRUE	DK	FALSE	DK	Agree	DK	Agree	DK	Strongly Agree	DK	No	No	No	No	No	No	No	No	Never	Never	NA	NA	Left
1	2	3	4	5	Value a little	Value moderately	Value a little	Value moderately	Value moderately	Highly value	Western medicine	Yes	Yes	Western medicine	B	1	3	3	0-20%	1	1	FALSE	FALSE	TRUE	TRUE	FALSE	FALSE	FALSE	TRUE	Strongly Agree	Strongly Agree	Disagree	ND	Agree	Agree	Agree	No	No	No	No	No	No	No	No	Never	Never	NA	NA	Left
1	2	3	4	5	Value moderately	Highly value	Highly value	DK	DK	Value moderately	Western medicine	Yes	No	Western medicine	A	2	1	2	0-20%	NA	NA	DK	FALSE	FALSE	FALSE	FALSE	TRUE	DK	FALSE	Agree	Agree	Disagree	Agree	Disagree	Strongly Agree	Disagree	No	No	No	No	No	No	No	No	Never	Never	NA	NA	Left
1	2	3	4	5	Highly value	Highly value	Highly value	Highly value	Highly value	Highly value	Western medicine	Yes	No	Western medicine	66	1	4	2	0-20%	NA	NA	FALSE	FALSE	FALSE	FALSE	FALSE	TRUE	FALSE	FALSE	Strongly Disagree	Strongly Disagree	Disagree	Agree	Disagree	Agree	Agree	No	No	No	No	No	No	No	No	Never	Never	NA	NA	Left
1	2	3	4	5	Value moderately	Highly value	Value moderately	Highly value	Highly value	Value moderately	Western medicine	Yes	No	Western medicine	A	2	3	2	0-20%	1	4	FALSE	FALSE	FALSE	FALSE	FALSE	TRUE	TRUE	TRUE	Agree	Disagree	Disagree	Agree	Disagree	Agree	Agree	No	No	No	No	No	No	No	No	Never	Never	NA	NA	Left
2	1	3	5	4	Highly value	Highly value	Highly value	Highly value	Highly value	Highly value	A combination of western and traditional medicine	Yes	Yes	Western medicine	B	1	2	2	0-20%	NA	NA	FALSE	FALSE	FALSE	TRUE	TRUE	TRUE	TRUE	TRUE	Strongly Agree	Strongly Agree	Agree	Disagree	Agree	Agree	Agree	No	Yes	No	No	No	Yes	No	Yes	Between 6-10 years ago	1-10 times	Friend	village	Left
1	3	2	5	4	Highly value	Highly value	Highly value	Highly value	Highly value	Highly value	Western medicine	Yes	No	Western medicine	A	3	1	1	0-20%	NA	NA	FALSE	FALSE	FALSE	FALSE	FALSE	FALSE	FALSE	FALSE	Disagree	Strongly Agree	Strongly Disagree	Strongly Agree	Disagree	Strongly Agree	Disagree	No	No	No	No	No	No	No	No	Never	Never	NA	NA	Left
1	5	4	3	2	Value moderately	Value moderately	Highly value	Value moderately	Value moderately	Value moderately	Western medicine	No	No	NA	B	1	1	0	0-20%	NA	NA	FALSE	FALSE	DK	DK	TRUE	TRUE	TRUE	TRUE	Strongly Agree	Strongly Agree	Strongly Agree	Strongly Disagree	Strongly Agree	Strongly Disagree	Strongly Agree	No	No	No	No	No	No	No	No	Never	Never	NA	NA	Left
1	2	4	5	3	Value moderately	Highly value	Highly value	Highly value	Highly value	Highly value	Western medicine	Yes	No	Western medicine	A	2	2	0	0-20%	NA	NA	FALSE	FALSE	FALSE	FALSE	FALSE	DK	DK	DK	Agree	Agree	Strongly Disagree	Strongly Agree	Disagree	Strongly Agree	DK	No	No	No	No	No	No	No	No	Never	Never	NA	NA	Left
2	3	5	1	4	Value a little	Highly value	Value moderately	Don’t value at all	Value a little	Value a little	Western medicine	Yes	No	Western medicine	B	2	1	1	0-20%	0	0	FALSE	FALSE	FALSE	FALSE	FALSE	TRUE	TRUE	FALSE	Strongly Agree	Strongly Agree	Strongly Disagree	Agree	Agree	Strongly Agree	DK	No	Yes	Yes	Yes	Yes	No	Yes	No	Between 6-10 years ago	1-10 times	Relative	village	Left
2	4	5	1	3	Value a little	Highly value	Value moderately	Value a little	Value a little	Value a little	Western medicine	Yes	No	Western medicine	B	1	2	2	0-20%	DK	DK	FALSE	FALSE	FALSE	FALSE	FALSE	TRUE	FALSE	FALSE	DK	Strongly Agree	Strongly Disagree	Strongly Agree	DK	Strongly Agree	DK	No	No	No	No	No	No	No	No	Never	Never	NA	NA	Left
1	5	4	3	2	Value moderately	Highly value	Highly value	Value moderately	Value a little	Highly value	Western medicine	Yes	Yes	Western medicine	A	2	1	1	0-20%	DK	DK	TRUE	FALSE	FALSE	TRUE	FALSE	TRUE	FALSE	TRUE	Agree	Agree	Strongly Disagree	DK	Disagree	Strongly Agree	Agree	No	No	No	No	No	No	No	No	Never	Never	NA	NA	Left
1	2	3	4	5	Value a little	Highly value	Value moderately	Don’t value at all	Value moderately	DK	Western medicine	Yes	No	Traditional medicine	A	2	1	2	0-20%	DK	DK	FALSE	FALSE	FALSE	TRUE	FALSE	TRUE	TRUE	FALSE	DK	Agree	Disagree	DK	Strongly Disagree	Agree	Disagree	No	No	No	No	No	No	No	Yes	Between 1-5 years ago	1-10 times	Acquaintance	Aural mountain	Left
1	4	5	2	3	Value a little	Value moderately	Highly value	DK	DK	DK	Western medicine	Yes	Yes	Western medicine	B	2	1	1	0-20%	DK	DK	FALSE	FALSE	FALSE	FALSE	TRUE	TRUE	FALSE	FALSE	Agree	Agree	Strongly Disagree	Agree	Disagree	Agree	Agree	No	No	No	No	No	No	No	Yes	Within the last year	1-10 times	Medical expert	village	Left
1	3	4	2	5	Value a little	Highly value	Highly value	Value moderately	Highly value	Highly value	Western medicine	Yes	Yes	Western medicine	A	2	2	3	0-20%	DK	NA	DK	FALSE	FALSE	DK	DK	TRUE	TRUE	FALSE	Agree	Agree	Strongly Disagree	Strongly Agree	Disagree	Strongly Agree	Agree	Yes	No	Yes	Yes	Yes	No	No	No	Between 6-10 years ago	1-10 times	Relative	village	Left
3	5	4	1	2	Highly value	Value a little	Value moderately	DK	DK	DK	Western medicine	No	Yes	Traditional medicine	B	0	2	1	0-20%	0	NA	FALSE	FALSE	FALSE	DK	FALSE	TRUE	TRUE	FALSE	Disagree	Agree	Strongly Disagree	Agree	Disagree	Agree	Agree	No	No	No	No	No	No	No	No	Never	Never	NA	NA	Right
1	2	5	4	3	Value moderately	Highly value	Value moderately	DK	Value moderately	Value moderately	Western medicine	Yes	Yes	Traditional medicine	B	1	1	1	0-20%	DK	DK	FALSE	FALSE	FALSE	TRUE	FALSE	TRUE	TRUE	TRUE	Agree	Agree	Disagree	Agree	Disagree	Strongly Agree	Agree	No	No	No	No	No	No	No	No	Never	Never	NA	NA	Left
1	4	3	2	5	Value a little	Value moderately	Value moderately	Value a little	Value a little	Value moderately	Western medicine	Yes	No	Western medicine	A	2	2	2	0-20%	DK	DK	FALSE	FALSE	FALSE	TRUE	TRUE	FALSE	DK	DK	Agree	Strongly Agree	Disagree	DK	Disagree	Strongly Agree	Agree	No	No	No	No	No	No	No	No	Never	Never	NA	NA	Left
1	4	5	2	3	Value moderately	Value moderately	Highly value	Value moderately	Value a little	Value moderately	Western medicine	Yes	Yes	Western medicine	B	1	1	3	0-20%	DK	DK	FALSE	FALSE	FALSE	FALSE	FALSE	TRUE	FALSE	FALSE	Disagree	Strongly Agree	Strongly Disagree	Agree	Strongly Disagree	DK	Disagree	No	No	No	No	No	No	No	No	Never	Never	NA	NA	Right
1	2	5	4	3	Value moderately	Highly value	Value moderately	Value moderately	Highly value	Highly value	Western medicine	Yes	Yes	Western medicine	B	1	2	1	0-20%	DK	DK	FALSE	FALSE	FALSE	FALSE	FALSE	FALSE	FALSE	FALSE	Strongly Disagree	Agree	Strongly Disagree	Agree	Strongly Disagree	Strongly Agree	Agree	No	No	No	No	No	No	No	No	Never	Never	NA	NA	Left
2	5	4	1	3	Value moderately	Highly value	Highly value	Don’t value at all	Highly value	Value moderately	Western medicine	No	Yes	Traditional medicine	A	2	2	1	0-20%	0	0	TRUE	FALSE	DK	DK	DK	DK	DK	DK	Agree	Agree	Strongly Disagree	DK	Disagree	Strongly Agree	Disagree	No	No	No	No	No	No	No	No	Never	Never	NA	NA	Left
1	5	4	2	3	Value moderately	Highly value	Value moderately	Don’t value at all	Value a little	Value moderately	Western medicine	Yes	Yes	Western medicine	B	1	2	3	0-20%	0	0	FALSE	FALSE	FALSE	DK	DK	TRUE	TRUE	FALSE	Agree	Strongly Agree	Strongly Disagree	Strongly Agree	DK	Strongly Agree	DK	No	No	No	No	No	No	No	No	Never	Never	NA	NA	Left
1	5	4	3	2	Value moderately	Value moderately	Highly value	Value moderately	Value moderately	Value moderately	Western medicine	Yes	Yes	both use the same	B	1	1	1	0-20%	DK	NA	FALSE	FALSE	FALSE	FALSE	FALSE	TRUE	FALSE	FALSE	Agree	Strongly Agree	Strongly Disagree	Agree	Strongly Disagree	Strongly Agree	Agree	No	No	No	No	No	No	No	No	Never	Never	NA	NA	Left
1	4	5	2	3	Value moderately	Highly value	Highly value	Value moderately	Value moderately	Value moderately	Western medicine	Yes	Yes	Western medicine	A	1	2	1	0-20%	0	0	FALSE	FALSE	FALSE	FALSE	FALSE	TRUE	TRUE	TRUE	Agree	Agree	Strongly Disagree	Strongly Agree	Disagree	Strongly Agree	DK	No	No	No	No	No	No	No	Yes	More than 10 years ago	1-10 times	Friend	village	Left
1	4	5	3	2	Value moderately	Highly value	Highly value	Value moderately	Value moderately	Highly value	Western medicine	Yes	Yes	Western medicine	A	2	1	1	81-100%	2	10	FALSE	FALSE	FALSE	TRUE	FALSE	TRUE	TRUE	TRUE	Agree	Strongly Agree	Strongly Disagree	Agree	Agree	Strongly Agree	Agree	No	No	No	No	No	No	No	No	Never	Never	NA	NA	Left
3	4	5	1	2	Value a little	Highly value	Value moderately	Value moderately	Value moderately	DK	Western medicine	No	No	NA	B	1	0	0	0-20%	0	NA	TRUE	FALSE	TRUE	FALSE	TRUE	TRUE	TRUE	FALSE	DK	Agree	Strongly Disagree	Strongly Agree	Disagree	Agree	Agree	No	No	No	No	No	No	No	No	Never	Never	NA	NA	Left
1	4	5	2	3	Value a little	Highly value	Value moderately	Value a little	Value a little	Highly value	Western medicine	Yes	No	Western medicine	A	2	2	1	0-20%	DK	DK	DK	FALSE	FALSE	FALSE	FALSE	DK	FALSE	FALSE	Disagree	Agree	Strongly Disagree	Strongly Agree	Disagree	Agree	DK	No	No	No	No	No	No	No	No	Never	Never	NA	NA	Left
1	4	5	2	3	Value a little	Value moderately	Highly value	Highly value	Highly value	Highly value	Western medicine	Yes	Yes	Western medicine	A	2	1	1	0-20%	DK	DK	FALSE	FALSE	DK	DK	FALSE	FALSE	FALSE	FALSE	Disagree	Agree	Strongly Disagree	Agree	Disagree	Agree	Agree	No	No	No	No	No	No	No	No	Never	Never	NA	NA	Left
1	5	3	2	4	Value moderately	Value moderately	Value moderately	Value moderately	Don’t value at all	Value a little	Western medicine	Yes	No	Western medicine	A	2	2	2	41-60%	20	3	FALSE	FALSE	FALSE	TRUE	FALSE	FALSE	FALSE	DK	Agree	Strongly Agree	Strongly Disagree	Agree	Agree	Strongly Agree	Disagree	No	No	No	No	No	No	No	Yes	Within the last year	1-10 times	Acquaintance	village	Left
1	3	5	2	4	Value moderately	Highly value	Highly value	Value a little	Value a little	Value a little	Western medicine	Yes	Yes	Western medicine	A	2	1	2	0-20%	0	0	FALSE	FALSE	DK	FALSE	DK	DK	DK	FALSE	Agree	Agree	Strongly Disagree	Strongly Agree	DK	Strongly Agree	DK	No	No	No	No	No	No	No	No	Never	Never	NA	NA	Left
1	5	3	4	2	Value moderately	Highly value	Highly value	Value a little	Value a little	Value a little	Western medicine	Yes	Yes	Western medicine	B	1	2	2	0-20%	4	DK	FALSE	FALSE	FALSE	TRUE	FALSE	DK	FALSE	FALSE	Agree	Strongly Agree	Strongly Disagree	Strongly Agree	Disagree	Strongly Agree	DK	No	No	Yes	No	No	No	No	No	Between 1-5 years ago	1-10 times	Relative	village	Left
1	2	5	3	4	Value moderately	Value moderately	Value moderately	Value a little	Value a little	Value a little	Western medicine	Yes	Yes	Western medicine	B	2	1	2	21-40%	3	DK	FALSE	FALSE	FALSE	FALSE	FALSE	FALSE	DK	FALSE	Agree	Strongly Agree	Strongly Disagree	Agree	Agree	Strongly Agree	DK	No	No	No	No	No	No	No	No	Never	Never	NA	NA	Left
1	2	4	3	5	Value moderately	Value moderately	Value moderately	Value moderately	Highly value	Highly value	Western medicine	Yes	Yes	Western medicine	A	2	1	1	41-60%	3	2	ND	TRUE	FALSE	TRUE	TRUE	TRUE	TRUE	TRUE	Agree	Agree	Disagree	Disagree	Agree	Agree	Agree	No	No	No	Yes	No	No	No	No	Between 1-5 years ago	1-10 times	Relative	village	Left
1	3	4	2	5	Value moderately	Value moderately	Value moderately	DK	DK	Value moderately	A combination of western and traditional medicine	Yes	Yes	Western medicine	A	2	2	2	0-20%	0	NA	FALSE	FALSE	DK	TRUE	DK	FALSE	FALSE	FALSE	Agree	Agree	Disagree	Agree	DK	Agree	Agree	No	No	No	No	No	No	No	No	Never	Never	NA	NA	Left
1	5	4	3	3	Value moderately	Highly value	Highly value	Highly value	Highly value	Highly value	A combination of western and traditional medicine	Yes	Yes	Traditional medicine	A	2	2	2	0-20%	0	NA	FALSE	FALSE	FALSE	FALSE	FALSE	FALSE	FALSE	FALSE	Disagree	Agree	Disagree	Agree	DK	Strongly Agree	Agree	No	No	No	No	No	No	No	No	Never	Never	NA	NA	Left
1	3	4	2	5	Value moderately	Highly value	Highly value	DK	DK	Value moderately	Western medicine	Yes	Yes	Western medicine	B	1	2	2	0-20%	0	NA	DK	FALSE	DK	DK	FALSE	DK	DK	FALSE	DK	DK	DK	Agree	DK	Agree	DK	No	No	No	No	No	No	No	No	Never	Never	NA	NA	ND
1	5	4	3	2	Highly value	Highly value	Highly value	Value a little	Highly value	Value moderately	Western medicine	Yes	No	Western medicine	B	3	3	2	0-20%	3	DK	FALSE	FALSE	FALSE	TRUE	TRUE	TRUE	TRUE	TRUE	Agree	Agree	Disagree	Agree	Agree	Agree	Agree	No	No	No	No	No	No	No	No	Never	Never	NA	NA	Left
1	3	2	4	5	Value moderately	Highly value	Highly value	Value moderately	Value moderately	Value moderately	Western medicine	No	No	NA	B	1	1	1	0-20%	0	DK	FALSE	FALSE	FALSE	FALSE	FALSE	TRUE	TRUE	FALSE	Agree	Strongly Agree	Strongly Disagree	Agree	Agree	Strongly Agree	Agree	No	No	No	No	No	No	No	No	Never	Never	NA	NA	Left
1	3	2	4	5	Value a little	Value moderately	Value moderately	Value moderately	Value moderately	Highly value	Western medicine	Yes	Yes	Western medicine	A	2	3	2	0-20%	NA	NA	FALSE	FALSE	FALSE	TRUE	FALSE	FALSE	FALSE	DK	Agree	Agree	Disagree	Disagree	Disagree	Agree	Agree	No	No	No	No	No	No	No	No	Never	Never	NA	NA	Left
1	3	4	2	5	Value a little	Highly value	Value moderately	DK	Highly value	Value moderately	Western medicine	Yes	No	Western medicine	B	1	3	2	0-20%	NA	NA	FALSE	FALSE	DK	TRUE	FALSE	FALSE	FALSE	FALSE	Agree	DK	Disagree	Strongly Agree	Disagree	Strongly Agree	DK	No	No	No	No	No	No	No	No	Never	Never	NA	NA	Left
1	3	5	4	2	Value moderately	Value moderately	Value moderately	Value moderately	Value moderately	Value moderately	Western medicine	Yes	Yes	Western medicine	A	2	1	2	0-20%	NA	NA	FALSE	FALSE	FALSE	TRUE	TRUE	TRUE	FALSE	FALSE	Agree	Agree	Disagree	Agree	Disagree	Agree	Strongly Disagree	No	No	No	No	No	No	No	No	Never	Never	NA	NA	Left
1	2	3	4	5	Value moderately	Highly value	Highly value	Highly value	Highly value	Highly value	Western medicine	Yes	Yes	Western medicine	A	2	1	2	0-20%	1	4	FALSE	FALSE	FALSE	TRUE	FALSE	TRUE	TRUE	TRUE	Agree	Strongly Agree	Strongly Disagree	Strongly Agree	Strongly Agree	Strongly Agree	Disagree	No	No	No	No	No	No	No	No	Never	Never	NA	NA	Left
1	3	2	4	5	Highly value	Highly value	Value a little	Value a little	Value a little	Value a little	Western medicine	Yes	No	Western medicine	B	1	1	1	0-20%	NA	NA	FALSE	FALSE	FALSE	FALSE	FALSE	TRUE	TRUE	FALSE	Agree	Agree	Strongly Disagree	Agree	Strongly Disagree	Strongly Agree	Agree	No	No	No	No	No	No	No	No	Never	Never	NA	NA	Right
1	5	2	4	3	Value moderately	Highly value	Highly value	Highly value	Highly value	Value moderately	Western medicine	Yes	No	Western medicine	66	2	2	3	0-20%	NA	NA	FALSE	FALSE	FALSE	TRUE	FALSE	DK	FALSE	FALSE	Agree	Strongly Agree	Disagree	Agree	Disagree	Strongly Agree	Strongly Disagree	No	No	No	No	No	No	No	No	Never	Never	NA	NA	Left
2	5	3	4	1	Highly value	Value moderately	Value moderately	Value moderately	Value moderately	Value a little	Western medicine	Yes	No	Western medicine	B	2	2	2	0-20%	NA	NA	FALSE	FALSE	FALSE	FALSE	FALSE	TRUE	FALSE	FALSE	Agree	Agree	Strongly Disagree	Disagree	Agree	Strongly Agree	Disagree	No	Yes	No	No	No	No	No	No	Within the last year	1-10 times	Relative	village	Left
1	3	5	4	2	Value moderately	Highly value	Value moderately	Value moderately	Value moderately	Value moderately	Western medicine	Yes	Yes	Western medicine	B	1	2	2	0-20%	NA	NA	FALSE	FALSE	DK	FALSE	DK	TRUE	FALSE	FALSE	Agree	Strongly Agree	Strongly Disagree	Strongly Agree	Disagree	Strongly Agree	DK	No	No	No	No	No	No	No	No	Never	Never	NA	NA	Left
1	2	5	3	4	Value moderately	Value moderately	Value moderately	Value moderately	Value moderately	Highly value	Western medicine	Yes	No	Western medicine	A	2	3	2	0-20%	NA	NA	DK	DK	FALSE	TRUE	DK	FALSE	DK	DK	Agree	Agree	Agree	Agree	Disagree	Agree	Agree	No	No	No	No	No	No	No	No	Never	Never	NA	NA	Left
1	2	4	5	3	Value moderately	Value moderately	Value moderately	Highly value	Highly value	Highly value	Western medicine	Yes	Yes	Western medicine	A	2	3	2	0-20%	2	NA	FALSE	FALSE	FALSE	TRUE	FALSE	FALSE	DK	FALSE	Agree	Agree	Agree	Agree	Disagree	Agree	Agree	No	No	No	No	No	No	No	No	Never	Never	NA	NA	Left
1	3	4	5	2	Value moderately	Highly value	Value moderately	Value moderately	Highly value	Highly value	Western medicine	Yes	Yes	Western medicine	A	2	1	2	0-20%	NA	NA	FALSE	TRUE	FALSE	TRUE	TRUE	TRUE	FALSE	TRUE	Strongly Agree	Strongly Agree	Disagree	Disagree	Disagree	Strongly Agree	Agree	No	No	No	No	No	No	No	No	Never	Never	NA	NA	Right
1	5	3	4	2	Highly value	Highly value	Value moderately	Value moderately	Value moderately	Value moderately	Traditional medicine	Yes	Yes	Western medicine	A	3	3	2	0-20%	NA	NA	TRUE	FALSE	FALSE	TRUE	TRUE	TRUE	TRUE	TRUE	Agree	Strongly Agree	Agree	Agree	Agree	Agree	Agree	No	No	Yes	Yes	No	No	Yes	No	Between 1-5 years ago	1-10 times	Relative	village	Left
1	4	5	2	3	Value moderately	Highly value	Highly value	Value moderately	Highly value	Highly value	Western medicine	Yes	Yes	Western medicine	B	1	2	2	0-20%	NA	NA	FALSE	FALSE	FALSE	DK	FALSE	DK	DK	TRUE	Agree	DK	Disagree	Strongly Agree	Disagree	Strongly Agree	DK	No	No	No	No	No	No	No	No	Never	Never	NA	NA	Left
1	2	4	3	5	Value moderately	Value moderately	Highly value	Highly value	Highly value	Highly value	Western medicine	Yes	Yes	Western medicine	B	1	1	2	0-20%	NA	NA	DK	FALSE	FALSE	FALSE	FALSE	FALSE	FALSE	DK	Agree	Strongly Agree	Strongly Disagree	Agree	Disagree	Strongly Agree	Disagree	No	No	No	No	No	No	No	No	Never	Never	NA	NA	Left
1	2	5	4	3	Value a little	Value moderately	Highly value	Value a little	Value moderately	Value a little	Western medicine	Yes	No	Western medicine	A	2	1	1	0-20%	NA	NA	FALSE	FALSE	FALSE	FALSE	FALSE	TRUE	TRUE	TRUE	Strongly Agree	Strongly Agree	Disagree	Agree	Strongly Disagree	Strongly Agree	Strongly Agree	No	No	No	No	No	No	No	No	Never	Never	NA	NA	Left
1	4	5	3	2	Value moderately	Highly value	Value a little	Value moderately	Value moderately	Value moderately	Western medicine	Yes	No	Western medicine	B	2	1	2	0-20%	NA	NA	FALSE	FALSE	FALSE	DK	FALSE	TRUE	FALSE	FALSE	Agree	Strongly Agree	Strongly Disagree	DK	Agree	Strongly Agree	DK	No	No	No	No	No	No	No	No	Never	Never	NA	NA	Left
1	4	2	3	5	Value a little	Value moderately	Value a little	Value a little	Value a little	Value moderately	Western medicine	Yes	Yes	Western medicine	A	1	2	1	0-20%	0	0	FALSE	FALSE	FALSE	DK	DK	TRUE	FALSE	FALSE	Agree	Agree	Strongly Disagree	Agree	DK	Strongly Agree	DK	No	No	No	No	No	No	No	No	Never	Never	NA	NA	Left
1	2	5	4	3	Value moderately	Highly value	Highly value	Value moderately	Highly value	Highly value	Western medicine	Yes	Yes	Western medicine	A	2	1	2	0-20%	DK	DK	FALSE	FALSE	FALSE	TRUE	DK	TRUE	TRUE	TRUE	Strongly Agree	Strongly Agree	Strongly Disagree	Agree	Strongly Disagree	Agree	Agree	No	No	No	No	No	No	No	No	Never	Never	NA	NA	Left
1	4	5	3	2	Value moderately	Highly value	Highly value	Value moderately	Value moderately	Highly value	Western medicine	Yes	Yes	Western medicine	A	2	1	1	41-60%	5	DK	TRUE	FALSE	FALSE	TRUE	FALSE	TRUE	DK	TRUE	Strongly Agree	Strongly Agree	Strongly Disagree	Agree	Agree	Strongly Agree	Agree	No	Yes	No	No	No	No	No	Yes	Between 1-5 years ago	1-10 times	Acquaintance	village	Left
1	5	4	2	3	Value moderately	Value moderately	Highly value	Value a little	Value a little	Highly value	Western medicine	Yes	Yes	Western medicine	B	1	1	2	0-20%	0	NA	FALSE	FALSE	FALSE	FALSE	FALSE	FALSE	DK	TRUE	Agree	Agree	Strongly Disagree	Agree	Disagree	Strongly Agree	DK	No	No	No	No	No	No	No	No	Never	Never	NA	NA	Left
1	2	5	4	3	Value moderately	Value moderately	Highly value	Don’t value at all	DK	Value moderately	Western medicine	Yes	Yes	Western medicine	B	1	0	1	0-20%	DK	DK	FALSE	FALSE	FALSE	TRUE	DK	TRUE	FALSE	FALSE	Agree	Agree	Strongly Disagree	Agree	Strongly Disagree	Strongly Agree	Agree	No	No	No	No	No	No	No	No	Never	Never	NA	NA	Left
1	4	5	3	2	Value a little	Value moderately	Value moderately	Value moderately	Value moderately	Value moderately	Western medicine	No	No	NA	A	2	1	0	0-20%	0	0	FALSE	FALSE	TRUE	DK	FALSE	DK	DK	FALSE	Agree	Agree	DK	DK	Disagree	Agree	Disagree	No	No	No	No	No	No	No	Yes	More than 10 years ago	1-10 times	Acquaintance	village	Left
1	4	5	2	3	Value moderately	Highly value	Value moderately	Value a little	Value a little	Value a little	Western medicine	Yes	No	Western medicine	B	1	2	1	0-20%	DK	DK	FALSE	FALSE	FALSE	TRUE	TRUE	DK	DK	FALSE	Agree	Agree	Strongly Disagree	Strongly Agree	DK	Strongly Agree	DK	No	No	No	No	No	No	No	No	Never	Never	NA	NA	Left
1	3	5	2	4	Value moderately	Highly value	Highly value	Value moderately	Value moderately	Highly value	Western medicine	Yes	Yes	Western medicine	B	1	1	2	0-20%	DK	DK	FALSE	FALSE	FALSE	DK	FALSE	TRUE	FALSE	FALSE	DK	Strongly Agree	Strongly Disagree	Agree	Disagree	Agree	Agree	No	No	No	No	No	No	No	No	Never	Never	NA	NA	Left
1	4	5	2	3	Value moderately	Value moderately	Highly value	Value moderately	Value moderately	Highly value	Western medicine	Yes	No	Western medicine	B	1	1	1	0-20%	DK	DK	FALSE	FALSE	DK	TRUE	DK	TRUE	FALSE	FALSE	Disagree	Agree	Disagree	Disagree	Disagree	Agree	Disagree	No	No	No	No	No	No	No	No	Never	Never	NA	NA	Left
1	5	4	2	3	Highly value	Value moderately	Highly value	Highly value	Highly value	Highly value	Western medicine	Yes	Yes	Western medicine	B	1	1	1	0-20%	DK	DK	FALSE	FALSE	FALSE	FALSE	FALSE	TRUE	DK	DK	Agree	Agree	Strongly Disagree	Agree	Agree	Strongly Agree	DK	No	No	No	No	No	No	No	No	Never	Never	NA	NA	Left
1	2	5	4	3	Value moderately	Value moderately	Value moderately	Value moderately	Value moderately	Value moderately	Western medicine	Yes	Yes	Traditional medicine	B	1	2	2	0-20%	DK	DK	FALSE	FALSE	FALSE	TRUE	FALSE	TRUE	FALSE	FALSE	Agree	Strongly Agree	Strongly Disagree	Disagree	Disagree	Strongly Agree	Agree	No	No	No	No	No	No	No	No	Never	Never	NA	NA	Left
1	4	5	3	2	Value a little	Highly value	Highly value	Value a little	Value a little	Highly value	Western medicine	Yes	Yes	Western medicine	A	2	2	1	0-20%	DK	DK	FALSE	FALSE	DK	FALSE	FALSE	TRUE	TRUE	FALSE	DK	Agree	Strongly Disagree	Agree	Disagree	Agree	Agree	No	No	No	No	No	No	No	Yes	More than 10 years ago	1-10 times	Relative	village	Left
1	2	5	4	3	Value a little	Value moderately	Value moderately	Highly value	Highly value	Highly value	Western medicine	Yes	Yes	Western medicine	A	2	0	0	0-20%	DK	DK	FALSE	FALSE	FALSE	TRUE	FALSE	TRUE	FALSE	TRUE	Agree	Strongly Agree	Strongly Disagree	Agree	Disagree	Strongly Agree	Agree	No	No	No	No	No	No	No	Yes	Between 6-10 years ago	1-10 times	Friend	In forest	Left
1	4	3	2	5	Value a little	Value moderately	Highly value	Don’t value at all	Highly value	Highly value	Western medicine	No	No	NA	A	2	1	0	0-20%	DK	DK	FALSE	FALSE	FALSE	TRUE	FALSE	TRUE	FALSE	FALSE	Agree	Strongly Agree	Strongly Disagree	Strongly Agree	Strongly Disagree	Strongly Agree	Strongly Disagree	No	No	No	No	No	No	No	No	Never	Never	NA	NA	Left
1	5	2	4	3	Value a little	Highly value	Highly value	Value a little	Value moderately	Highly value	Western medicine	Yes	No	Western medicine	A	2	2	2	0-20%	0	0	FALSE	FALSE	FALSE	FALSE	FALSE	TRUE	DK	FALSE	Agree	Agree	Strongly Disagree	Strongly Agree	DK	Strongly Agree	DK	No	No	No	No	No	No	No	No	Never	Never	NA	NA	Right
1	5	4	2	3	Value moderately	Highly value	Value moderately	DK	Highly value	Value moderately	Western medicine	Yes	Yes	Traditional medicine	A	2	1	2	0-20%	DK	NA	FALSE	FALSE	FALSE	DK	FALSE	DK	TRUE	DK	Agree	Strongly Agree	Strongly Disagree	Agree	Disagree	Strongly Agree	Agree	No	No	No	No	No	No	No	No	Never	Never	NA	NA	Left
1	4	5	3	2	Value moderately	Highly value	Value moderately	Value moderately	Value moderately	Value a little	A combination of western and traditional medicine	Yes	Yes	Western medicine	B	1	0	1	0-20%	DK	DK	FALSE	FALSE	FALSE	FALSE	FALSE	TRUE	TRUE	TRUE	Agree	Agree	Strongly Disagree	Agree	Strongly Disagree	Strongly Agree	Disagree	No	No	No	No	No	No	No	No	Never	Never	NA	NA	Left
1	5	4	3	2	Value a little	Value moderately	Value a little	Value a little	Value a little	Value moderately	Western medicine	Yes	No	Western medicine	B	1	1	1	0-20%	0	0	TRUE	TRUE	TRUE	FALSE	FALSE	TRUE	TRUE	TRUE	Agree	Strongly Agree	Strongly Disagree	Strongly Agree	Agree	Strongly Agree	Agree	No	No	No	No	No	Yes	No	No	Within the last year	1-10 times	Relative	village	Left
1	4	5	2	3	Value a little	Highly value	Value moderately	DK	DK	Highly value	Western medicine	Yes	Yes	Western medicine	A	3	2	0	0-20%	0	0	FALSE	FALSE	TRUE	TRUE	TRUE	TRUE	TRUE	FALSE	Agree	Agree	Agree	Agree	Disagree	Agree	Agree	No	No	No	No	No	No	No	No	Never	Never	NA	NA	Left
2	5	3	1	4	Don’t value at all	Highly value	Value a little	Value a little	Value a little	Value a little	Western medicine	Yes	No	Western medicine	B	2	1	2	0-20%	0	0	FALSE	FALSE	FALSE	TRUE	FALSE	DK	DK	FALSE	Agree	Strongly Agree	Strongly Disagree	DK	Disagree	Strongly Agree	DK	No	No	No	No	No	No	No	No	Never	Never	NA	NA	Left
1	5	2	3	4	DK	Value moderately	Highly value	Don’t value at all	Don’t value at all	Don’t value at all	Western medicine	Yes	No	Western medicine	B	1	1	0	0-20%	DK	DK	FALSE	FALSE	FALSE	FALSE	DK	TRUE	FALSE	FALSE	Agree	Strongly Agree	Strongly Disagree	DK	Strongly Disagree	Strongly Agree	DK	No	No	Yes	Yes	No	No	No	Yes	More than 10 years ago	11-20 times	Relative	village	Left
1	4	3	5	2	Value moderately	Highly value	Value moderately	DK	Value moderately	Highly value	Western medicine	Yes	No	Western medicine	B	2	2	1	0-20%	DK	NA	DK	FALSE	DK	TRUE	TRUE	DK	TRUE	TRUE	Agree	Strongly Agree	Disagree	Agree	DK	Strongly Agree	DK	No	No	No	No	No	No	No	No	Never	Never	NA	NA	Left
1	5	4	2	3	Value moderately	Value moderately	Highly value	Value a little	Value a little	Value a little	Western medicine	Yes	Yes	Western medicine	A	2	2	3	0-20%	DK	NA	DK	FALSE	FALSE	FALSE	FALSE	TRUE	FALSE	FALSE	DK	Strongly Agree	Strongly Disagree	Strongly Agree	Strongly Disagree	Strongly Agree	DK	No	No	No	No	No	No	No	No	Never	Never	NA	NA	Left
1	3	5	2	4	Value moderately	Value moderately	Highly value	Highly value	Highly value	Value moderately	Western medicine	Yes	No	Western medicine	A	2	2	2	0-20%	DK	NA	DK	FALSE	FALSE	TRUE	FALSE	TRUE	TRUE	FALSE	Agree	Agree	Strongly Disagree	Agree	DK	Strongly Agree	Agree	No	No	No	No	No	No	No	No	Never	Never	NA	NA	Left
1	4	5	3	2	Highly value	Highly value	Value moderately	Value a little	Value moderately	Value moderately	Western medicine	Yes	Yes	Traditional medicine	B	1	2	2	0-20%	DK	NA	FALSE	FALSE	FALSE	TRUE	FALSE	FALSE	FALSE	FALSE	DK	DK	Strongly Disagree	Neither agree nor disagree	Agree	Strongly Agree	DK	No	No	No	No	No	No	No	No	Never	Never	NA	NA	Left
1	4	5	3	2	Value a little	Highly value	Highly value	Value moderately	Value moderately	Value moderately	Western medicine	Yes	Yes	Western medicine	B	1	1	2	0-20%	0	0	FALSE	FALSE	DK	FALSE	FALSE	TRUE	FALSE	FALSE	DK	Agree	Strongly Disagree	Strongly Agree	Disagree	Agree	Agree	No	No	No	No	No	No	No	No	Never	Never	NA	NA	Left
1	5	4	2	3	Value moderately	Highly value	Highly value	Value moderately	Value moderately	Value moderately	Western medicine	Yes	Yes	Western medicine	B	1	1	3	0-20%	DK	DK	FALSE	FALSE	FALSE	DK	DK	DK	DK	FALSE	DK	Agree	Strongly Disagree	Strongly Agree	Disagree	Strongly Agree	DK	No	No	No	No	No	No	No	No	Never	Never	NA	NA	Left
1	2	3	4	5	Value moderately		Value moderately	Don’t value at all	Don’t value at all	Value a little	Western medicine	Yes	Yes	Western medicine	B	2	1	2	0-20%	10	100	FALSE	FALSE	FALSE	TRUE	TRUE	TRUE	TRUE	TRUE	Agree	Agree	Disagree	Agree	Agree	Agree	Agree	No	No	Yes	No	No	Yes	Yes	Yes	Between 1-5 years ago	1-10 times	Relative	village	Left
1	4	3	5	2	Value moderately	Highly value	Value moderately	Value moderately	Value moderately	Value moderately	Western medicine	Yes	No	Western medicine	B	1	2	2	21-40%	1	0	FALSE	FALSE	FALSE	TRUE	FALSE	TRUE	FALSE	TRUE	Strongly Agree	Strongly Agree	Strongly Disagree	Disagree	Disagree	Strongly Agree	Agree	No	No	No	No	No	No	No	No	Never	Never	NA	NA	Left
1	3	4	2	5	Value a little	Value moderately	Highly value	Value moderately	Value moderately	Value moderately	A combination of western and traditional medicine	Yes	Yes	Traditional medicine	B	1	2	2	0-20%	2	2	FALSE	FALSE	DK	DK	FALSE	TRUE	TRUE	TRUE	Agree	Strongly Agree	Agree	Agree	Disagree	Strongly Agree	Agree	No	No	No	No	No	No	No	No	Never	Never	NA	NA	Left
1	2	3	5	4	Highly value	Highly value	Highly value	Highly value	Highly value	Highly value	Western medicine	Yes	No	Western medicine	B	0	2	1	0-20%	0	NA	FALSE	FALSE	DK	FALSE	DK	TRUE	TRUE	FALSE	Agree	Agree	Disagree	Disagree	Agree	Agree	Agree	No	No	No	No	No	No	No	No	Never	Never	NA	NA	Left
1	3	2	5	4	Value moderately	Highly value	Highly value	Value moderately	Highly value	Value moderately	Western medicine	Yes	No	Western medicine	A	2	1	2	0-20%	0	NA	FALSE	FALSE	DK	FALSE	FALSE	FALSE	FALSE	FALSE	Disagree	Disagree	Disagree	Agree	Disagree	Strongly Agree	Disagree	No	No	No	No	No	No	No	No	Never	Never	NA	NA	Right
1	2	4	5	3	Value moderately	Value moderately	Highly value	Highly value	Highly value	Value moderately	A combination of western and traditional medicine	Yes	No	Western medicine	B	1	1	2	0-20%	DK	NA	FALSE	FALSE	FALSE	FALSE	FALSE	TRUE	DK	DK	Agree	Strongly Agree	Strongly Disagree	Strongly Agree	Agree	Strongly Agree	Disagree	No	No	No	No	No	No	No	No	Never	Never	NA	NA	Right
1	5	2	4	3	Value moderately	Value moderately	Highly value	Value moderately	Value moderately	Value moderately	Western medicine	No	No	NA	B	1	2	1	41-60%	DK	NA	FALSE	FALSE	FALSE	FALSE	FALSE	FALSE	FALSE	FALSE	Agree	Agree	Disagree	Disagree	Agree	Agree	Disagree	No	No	No	No	No	No	No	No	Never	Never	NA	NA	Left
1	2	3	4	5	Value a little	Value moderately	Value moderately	Value moderately	Value moderately	Value moderately	Western medicine	Yes	No	Western medicine	A	2	1	1	0-20%	0	NA	FALSE	FALSE	FALSE	FALSE	FALSE	TRUE	FALSE	FALSE	DK	Agree	Disagree	Agree	Agree	Strongly Agree	Agree	No	No	No	No	No	No	No	No	Never	Never	NA	NA	Left
2	1	3	ND	ND	Value moderately	Value moderately	Don’t value at all	Value moderately	Highly value	Value moderately	Western medicine	Yes	No	Western medicine	B	1	1	1	0-20%	0	NA	FALSE	FALSE	DK	FALSE	TRUE	FALSE	FALSE	FALSE	Disagree	Strongly Disagree	Strongly Disagree	Disagree	Agree	Strongly Agree	Agree	No	No	No	No	No	No	No	No	Never	Never	NA	NA	ND
1	3	2	4	5	Value a little	Highly value	Value moderately	Value moderately	Highly value	Value moderately	Western medicine	Yes	No	Western medicine	B	3	1	1	0-20%	0	NA	FALSE	FALSE	FALSE	DK	DK	FALSE	FALSE	FALSE	Agree	DK	Strongly Disagree	Agree	Agree	Agree	Agree	No	No	No	No	No	No	No	No	Never	Never	NA	NA	ND
2	5	3	4	1	Value moderately	Highly value	Highly value	Value a little	Value a little	Value moderately	Western medicine	Yes	Yes	Western medicine	A	2	3	2	0-20%	0	NA	FALSE	FALSE	FALSE	TRUE	FALSE	TRUE	TRUE	FALSE	Agree	Strongly Agree	DK	Agree	Agree	Strongly Agree	DK	No	No	No	No	No	No	No	No	Never	Never	NA	NA	Left
1	4	5	3	2	Value moderately	Highly value	Highly value	ND	ND	Highly value	Western medicine	No	Yes	Traditional medicine	A	2	2	2	0-20%	0	NA	DK	FALSE	FALSE	FALSE	FALSE	FALSE	FALSE	FALSE	Disagree	DK	DK	Strongly Agree	Agree	Strongly Agree	Agree	No	No	No	No	No	No	No	No	Never	Never	NA	NA	ND
1	2	3	4	5	Value moderately	Highly value	Highly value	Value a little	Highly value	Value a little	Western medicine	Yes	No	Western medicine	A	2	1	1	0-20%	0	NA	FALSE	FALSE	FALSE	FALSE	FALSE	FALSE	FALSE	FALSE	DK	Agree	DK	Strongly Agree	Agree	Strongly Agree	Disagree	No	No	No	No	No	No	No	No	Never	Never	NA	NA	ND
1	4	2	5	3	Value moderately	Highly value	Value moderately	Value moderately	Value a little	Value moderately	Western medicine	Yes	Yes	Western medicine	A	2	2	2	0-20%	0	NA	FALSE	FALSE	FALSE	FALSE	FALSE	TRUE	TRUE	FALSE	Agree	Agree	Disagree	Agree	Agree	Strongly Agree	Agree	No	No	No	No	No	No	No	No	Never	Never	NA	NA	Left
1	4	2	3	5	Don’t value at all	Value a little	Highly value	Value moderately	Value moderately	Highly value	Traditional medicine	Yes	No	Western medicine	B	3	3	2	0-20%	4	NA	FALSE	FALSE	FALSE	TRUE	FALSE	FALSE	TRUE	FALSE	Strongly Agree	Strongly Agree	Disagree	Disagree	ND	Agree	Disagree	No	No	No	No	No	No	No	No	Never	Never	NA	NA	Left
1	2	3	5	4	Highly value	Value moderately	Value a little	Value moderately	Value moderately	Value moderately	Western medicine	Yes	Yes	Western medicine	A	3	4	2	0-20%	3	NA	FALSE	FALSE	FALSE	TRUE	FALSE	FALSE	FALSE	FALSE	Agree	Agree	Disagree	Disagree	Disagree	Agree	Agree	No	No	Yes	No	No	No	No	No	Within the last year	1-10 times	Relative	village	Left
1	2	3	4	5	Value moderately	Value moderately	Value moderately	Value moderately	Value moderately	Value moderately	Traditional medicine	Yes	Yes	Traditional medicine	B	3	1	2	0-20%	NA	NA	FALSE	FALSE	FALSE	FALSE	TRUE	FALSE	FALSE	FALSE	Agree	DK	Disagree	Disagree	Disagree	Agree	Strongly Disagree	No	No	Yes	No	No	No	No	No	Within the last year	1-10 times	Friend	Rattanakiri province	Left
1	2	5	4	3	Value moderately	Value moderately	Highly value	Value a little	Value moderately	Highly value	Western medicine	Yes	Yes	Western medicine	B	1	2	1	21-40%	4	NA	FALSE	FALSE	FALSE	FALSE	FALSE	FALSE	FALSE	FALSE	Agree	Strongly Agree	Strongly Disagree	Strongly Agree	Strongly Disagree	Strongly Agree	Agree	No	No	No	No	No	No	No	No	Never	Never	NA	NA	Left
1	4	2	5	3	Value moderately	Highly value	Highly value	Highly value	Highly value	Highly value	A combination of western and traditional medicine	Yes	Yes	Western medicine	A	3	3	3	0-20%	5	NA	FALSE	FALSE	FALSE	FALSE	FALSE	TRUE	FALSE	FALSE	Disagree	Agree	Disagree	Agree	Disagree	Agree	Agree	No	No	No	No	No	No	No	No	Never	Never	NA	NA	Right
1	5	4	2	3	Value moderately	Value moderately	Value moderately	Value moderately	Highly value	Highly value	A combination of western and traditional medicine	Yes	Yes	Traditional medicine	A	2	2	2	0-20%	NA	NA	FALSE	FALSE	FALSE	FALSE	DK	TRUE	DK	DK	DK	DK	Disagree	Strongly Agree	Disagree	Strongly Agree	Disagree	No	No	No	No	No	No	No	No	Never	Never	NA	NA	Left
1	4	3	2	5	Value a little	Value moderately	Highly value	Value a little	Highly value	Value a little	Western medicine	Yes	No	Western medicine	B	1	3	1	0-20%	NA	NA	FALSE	FALSE	DK	FALSE	DK	TRUE	FALSE	TRUE	Strongly Agree	Strongly Agree	Strongly Disagree	Strongly Agree	Strongly Disagree	Strongly Agree	Disagree	No	Yes	No	Yes	No	Yes	Yes	No	More than 10 years ago	1-10 times	Relative	village	Left
1	3	2	4	5	Value moderately	Value moderately	Value a little	Value moderately	Value moderately	Highly value	Western medicine	No	Yes	Traditional medicine	B	1	2	2	0-20%	NA	NA	DK	FALSE	DK	TRUE	TRUE	DK	DK	DK	Agree	Agree	Disagree	Agree	Agree	DK	Agree	No	No	No	No	No	No	No	No	Never	Never	NA	NA	Left
1	5	2	4	3	Value moderately	Highly value	Highly value	Value a little	Value a little	Value moderately	Western medicine	Yes	Yes	Western medicine	A	2	1	1	0-20%	NA	NA	DK	TRUE	FALSE	DK	DK	DK	DK	FALSE	DK	Strongly Disagree	Disagree	Strongly Agree	Strongly Disagree	Strongly Agree	Strongly Agree	No	No	No	No	No	No	No	No	Never	Never	NA	NA	Left
1	5	4	3	2	Highly value	Value moderately	Highly value	Highly value	Highly value	Highly value	Traditional medicine	Yes	Yes	Western medicine	B	3	3	3	0-20%	2	NA	FALSE	FALSE	FALSE	TRUE	FALSE	TRUE	FALSE	FALSE	Strongly Agree	Disagree	Strongly Disagree	Strongly Agree	Agree	Strongly Agree	Disagree	No	No	No	No	No	No	No	No	Never	Never	NA	NA	Right
1	2	3	5	4	Value moderately	Highly value	Highly value	Highly value	Highly value	Highly value	Western medicine	Yes	Yes	Traditional medicine	A	2	2	2	0-20%	NA	NA	FALSE	FALSE	FALSE	FALSE	TRUE	TRUE	FALSE	FALSE	Strongly Agree	Strongly Agree	Strongly Disagree	Strongly Agree	Agree	Strongly Agree	Disagree	No	No	No	No	No	No	No	No	Never	Never	NA	NA	Left
1	2	5	4	3	Value a little	Value moderately	Highly value	DK	Value moderately	Value moderately	A combination of western and traditional medicine	Yes	No	Western medicine	B	1	1	2	0-20%	NA	NA	DK	FALSE	FALSE	FALSE	DK	FALSE	DK	FALSE	Agree	Neither agree nor disagree	Strongly Disagree	Agree	Disagree	DK	Agree	No	No	No	No	No	No	No	No	Never	Never	NA	NA	Left
1	4	5	2	3	Highly value	Highly value	Value moderately	Don’t value at all	Don’t value at all	Value moderately	Western medicine	No	No	NA	B	2	1	2	0-20%	NA	NA	TRUE	FALSE	FALSE	FALSE	FALSE	TRUE	FALSE	FALSE	Strongly Agree	Strongly Agree	Strongly Disagree	Strongly Agree	Strongly Agree	Strongly Agree	Agree	No	No	No	No	No	No	No	No	Never	Never	NA	NA	Left
2	4	5	1	3	Value moderately	Highly value	Value moderately	Value moderately	Don’t value at all	Highly value	Western medicine	Yes	No	Western medicine	A	2	2	3	0-20%	NA	NA	FALSE	FALSE	FALSE	TRUE	TRUE	TRUE	TRUE	TRUE	Agree	Agree	Strongly Disagree	Strongly Agree	Agree	Agree	Agree	No	No	No	Yes	No	No	No	No	Within the last year	1-10 times	Acquaintance	village	Left
1	2	4	3	5	Value moderately	Value moderately	Value moderately	Highly value	Highly value	Don’t value at all	Western medicine	Yes	Yes	Western medicine	B	1	1	0	0-20%	NA	NA	FALSE	FALSE	FALSE	TRUE	TRUE	FALSE	FALSE	FALSE	Disagree	Agree	Strongly Disagree	Strongly Disagree	Disagree	Disagree	DK	No	No	No	No	No	No	No	No	Never	Never	NA	NA	Left
1	4	5	3	2	Highly value	Highly value	Highly value	Value moderately	Value moderately	Highly value	A combination of western and traditional medicine	Yes	Yes	Western medicine	B	1	1	1	0-20%	NA	NA	TRUE	FALSE	FALSE	TRUE	TRUE	TRUE	TRUE	TRUE	Agree	Agree	Agree	Agree	Agree	Agree	Agree	No	Yes	Yes	Yes	No	No	No	No	Between 1-5 years ago	1-10 times	Relative	village	Left
1	5	4	3	2	Value moderately	Highly value	Highly value	Value a little	Value a little	Highly value	A combination of western and traditional medicine	Yes	Yes	Western medicine	B	3	3	2	0-20%	NA	NA	FALSE	FALSE	FALSE	FALSE	FALSE	FALSE	FALSE	TRUE	Agree	Strongly Agree	Disagree	DK	Disagree	Strongly Agree	Disagree	No	No	No	No	No	No	Yes	No	Between 1-5 years ago	1-10 times	Relative	village	Left
1	5	3	4	1	Value a little	Value moderately	Value moderately	Value a little	Value a little	Highly value	Western medicine	Yes	Yes	Western medicine	A	1	1	3	0-20%	NA	NA	FALSE	FALSE	FALSE	TRUE	FALSE	TRUE	TRUE	FALSE	Agree	Strongly Agree	Strongly Disagree	Agree	Agree	Strongly Agree	DK	No	No	No	No	No	No	No	No	Never	Never	NA	NA	Left
1	4	3	2	5	Value a little	Value a little	Value a little	Value moderately	Value a little	Value moderately	Traditional medicine	Yes	Yes	Western medicine	A	2	1	1	0-20%	NA	NA	TRUE	TRUE	FALSE	FALSE	TRUE	TRUE	TRUE	TRUE	Strongly Agree	Disagree	Disagree	Agree	Disagree	Agree	Agree	No	No	No	No	No	No	No	No	Never	Never	NA	NA	Left
1	3	2	5	4	Value moderately	Highly value	Highly value	Value moderately	Highly value	Highly value	Western medicine	Yes	Yes	Western medicine	A	2	2	2	0-20%	NA	NA	FALSE	FALSE	FALSE	FALSE	FALSE	TRUE	TRUE	FALSE	Strongly Agree	Strongly Agree	Disagree	Agree	Disagree	Disagree	Strongly Disagree	No	No	No	No	No	No	No	No	Never	Never	NA	NA	Left
1	4	3	5	2	Value moderately	Value moderately	Value moderately	Highly value	Highly value	Highly value	Western medicine	Yes	Yes	Western medicine	B	1	3	3	0-20%	NA	NA	FALSE	FALSE	FALSE	FALSE	FALSE	TRUE	TRUE	FALSE	Agree	Strongly Agree	Strongly Disagree	Agree	Disagree	Strongly Agree	DK	No	No	No	No	No	No	No	No	Never	Never	NA	NA	Left
1	2	4	3	5	Value moderately	Highly value	Value moderately	Don’t value at all	Highly value	Highly value	Western medicine	Yes	No	Western medicine	A	2	1	1	0-20%	0	0	FALSE	FALSE	DK	FALSE	TRUE	DK	FALSE	FALSE	Agree	Agree	Disagree	Strongly Agree	Disagree	Disagree	Agree	No	No	No	No	No	No	No	No	Never	Never	NA	NA	Left
1	2	5	4	3	Value moderately	Highly value	Value moderately	Value a little	Value moderately	Value moderately	Western medicine	Yes	Yes	Western medicine	A	2	1	1	0-20%	DK	DK	FALSE	FALSE	FALSE	TRUE	DK	TRUE	TRUE	TRUE	Agree	Strongly Agree	Strongly Disagree	Agree	Strongly Disagree	Strongly Agree	Agree	No	No	No	No	No	No	No	No	Never	Never	NA	NA	Left
1	2	4	3	5	Value a little	Highly value	Highly value	Don’t value at all	Value moderately	DK	Western medicine	Yes	Yes	Western medicine	B	1	1	0	0-20%	0	0	FALSE	FALSE	FALSE	FALSE	FALSE	TRUE	TRUE	TRUE	Strongly Agree	Disagree	Strongly Disagree	Agree	Disagree	Agree	DK	No	No	No	No	No	No	No	Yes	More than 10 years ago	1-10 times	Friend	village	Left
[truncated: 731 more rows]
[truncated: 50 more columns]

## Sheet: Headers
Timestamp	ឈ្មោះអ្នកបញ្ចូលទិន្នន័យ	កម្រងសំនួរលេខ	កាលបរិច្ឆេទ	អ្នកសម្ភាសន៍	ចំនួនមនុស្សដែលបានសួរមុនពេលអ្នកតបសម្ភាសន៏និយាយយល់ព្រមចូលរួម	ទីតាំងសំភាសន៍: ខេត្ត/ក្រុង										ស្រុក/ខ័ណ្ឌ				សង្កាត់ក្នុងស្រុកស្ទឹងត្រែង	សង្កាត់ក្នុងស្រុកថាឡាបរិវ៉ាត់	ប្រភេទតេស្តកម្រងសំនួរ	1. តើអ្នកមានភេទអ្វី?	2. តើអ្នកមានអាយុប៉ុន្មាន?	3.តើអ្នកកើតនៅខែណា?	4. ក.តើអ្នកបានបញ្ចប់ការសិក្សាកម្រិតខ្ពស់បំផុតត្រឹមណា? សូមគូស √ លើប្រអប់មួយ	4. ខ. តើអ្នកទទួលការអប់រំកម្រិតខ្ពស់បំផុតនៅឯណា? សូមគូស √ លើប្រអប់មួយ	5. តើអ្នកមានសញ្ជាតិអ្វី?	6. តើអ្នកជាជនជាតិអ្វី? (អ្នកអាចគូស √ លើប្រអប់ច្រើនជាងមួយ)	សូមបញ្ជាក់ជនជាតិ	7. តើអ្នកកាន់សាសនាអ្វី? (អ្នកអាចជ្រើសរើសចម្លើយបានច្រើន សូមគូស √ លើប្រអប់ណាដែលត្រូវនឹងអ្នក)	សូមបញ្ជាក់សាសនា	8.ក.​តើអ្នកធំលូតលាស់ឡើងនៅឯណា?	សូមបញ្ជាក់	8. ក. តើអ្នកធំលូតលាស់ឡើងនៅស្រុក/ខណ្ឌណា?	8. ក. តើអ្នកធំលូតលាស់ឡើងនៅស្រុក/ខណ្ឌណា?	8. ក. តើអ្នកធំលូតលាស់ឡើងនៅស្រុក/ខណ្ឌណា?	8. ក. តើអ្នកធំលូតលាស់ឡើងនៅស្រុក/ខណ្ឌណា?	8. ក. តើអ្នកធំលូតលាស់ឡើងនៅស្រុក/ខណ្ឌណា?	8. ក. តើអ្នកធំលូតលាស់ឡើងនៅស្រុក/ខណ្ឌណា?	8. ក. តើអ្នកធំលូតលាស់ឡើងនៅស្រុក/ខណ្ឌណា?	8. ក. តើអ្នកធំលូតលាស់ឡើងនៅស្រុក/ខណ្ឌណា?	8. ក. តើអ្នកធំលូតលាស់ឡើងនៅស្រុក/ខណ្ឌណា?	8. ក. តើអ្នកធំលូតលាស់ឡើងនៅស្រុក/ខណ្ឌណា?	8. ក. តើអ្នកធំលូតលាស់ឡើងនៅស្រុក/ខណ្ឌណា?	8. ក. តើអ្នកធំលូតលាស់ឡើងនៅស្រុក/ខណ្ឌណា?	8. ក. តើអ្នកធំលូតលាស់ឡើងនៅស្រុក/ខណ្ឌណា?	8. ក. តើអ្នកធំលូតលាស់ឡើងនៅស្រុក/ខណ្ឌណា?	8. ក. តើអ្នកធំលូតលាស់ឡើងនៅស្រុក/ខណ្ឌណា?
[truncated: 2 more rows]
[truncated: 127 more columns]

[truncated: 1 more sheets: Code]
